# Supplementary material for: Silver(I) diaqua­magnesium catena-borodiphosphate(V) monohydrate, AgMg(H2O)2[BP2O8]·H2O
Source: Acta Crystallogr Sect E Struct Rep Online. 2011 May 28;67(Pt 6):i39. doi: 10.1107/S1600536811019477 (PMC3120408; doi:10.1107/S1600536811019477)
Supplement: Supplementary file 1 [file e-67-00i39-sup1.cif]

##############################################################################
#                                                                            #
# This CIF contains the data in a paper accepted for publication in          #
# Acta Crystallographica Section E. It conforms to the requirements of       #
# Notes for Authors for Acta Crystallographica Section E, and has been       #
# peer reviewed under the auspices of the IUCr Commission on Journals.       #
#                                                                            #
# Full details of the Crystallographic Information File format               #
# are given in the paper "The Crystallographic Information File (CIF):       #
# a New Standard Archive File for Crystallography" by S. R. Hall, F. H.      #
# Allen and I. D. Brown [Acta Cryst. (1991), A47, 655-685].                  #
#                                                                            #
# The current version of the core CIF dictionary is obtainable from          #
# ftp://ftp.iucr.org/pub/cif_core.dic.                                       #
#                                                                            #
# Software is freely available for graphical display of the structure(s)     #
# in this CIF. For information consult the CIF software page                 #
# http://www.iucr.org/resources/cif/software.                                #
#                                                                            #
# This file may be used for bona fide research purposes within the           #
# scientific community so long as proper attribution is given to the journal # 
# article from which it was obtained.                                        #
#                                                                            #
##############################################################################
data_I
_audit_creation_method     SHELXL-97
_chemical_name_systematic
;
Silver(I) diaquamagnesium <i>catena</i>-borodiphosphate(V) monohydrate
;
_chemical_name_common     ?
_chemical_formula_moiety     'Ag B H6 Mg O11 P2'
_chemical_formula_sum     'Ag B H6 Mg O11 P2'
_chemical_formula_structural     'Ag Mg (H2O)2 B (PO4)2 H2O'
_chemical_formula_iupac     'Ag Mg (H2 O)2 [B P2 O8], H2 O'
_chemical_formula_weight     386.98
_chemical_melting_point     ?
_symmetry_cell_setting     hexagonal
_symmetry_space_group_name_H-M     'P 65 2 2'
_symmetry_space_group_name_Hall     'P 65 2 ( 0 0 1)'
loop_
    _symmetry_equiv_pos_as_xyz
    'x, y, z'
    '-x, -y, z+1/2'
    '-y, -x, -z+1/6'
    'y, x, -z+2/3'
    'x-y, -y, -z'
    '-x+y, y, -z+1/2'
    'x, x-y, -z+5/6'
    '-x, -x+y, -z+1/3'
    '-y, x-y, z+2/3'
    'y, -x+y, z+1/6'
    'x-y, x, z+5/6'
    '-x+y, -x, z+1/3'
_cell_length_a     9.4577(4)
_cell_length_b     9.4577(4)
_cell_length_c     15.8301(13)
_cell_angle_alpha     90.00
_cell_angle_beta     90.00
_cell_angle_gamma     120.00
_cell_volume     1226.27(7)
_cell_formula_units_Z     6
_cell_measurement_reflns_used     1553
_cell_measurement_theta_min     2.49
_cell_measurement_theta_max     32.96
_cell_measurement_temperature     296(2)
_cell_measurement_pressure     101
_exptl_crystal_description     prism
_exptl_crystal_colour     colourless
_exptl_crystal_size_max     0.17
_exptl_crystal_size_mid     0.10
_exptl_crystal_size_min     0.10
_exptl_crystal_density_diffrn     3.144
_exptl_crystal_density_meas     ?
_exptl_crystal_density_method     'not measured'
_exptl_crystal_F_000     1128
_exptl_absorpt_coefficient_mu     2.991
_exptl_absorpt_correction_type     multi-scan
_exptl_absorpt_process_details     '(SADABS; Sheldrick, 1999)'
_exptl_absorpt_correction_T_min     0.705
_exptl_absorpt_correction_T_max     0.741
_exptl_special_details
;
;
_diffrn_ambient_temperature     296(2)
_diffrn_radiation_type     MoK\a
_diffrn_radiation_wavelength     0.71073
_diffrn_radiation_source     'fine-focus sealed tube'
_diffrn_radiation_monochromator     graphite
_diffrn_measurement_device_type     'Bruker APEXII CCD detector'
_diffrn_measurement_method     '\w and \f'
_diffrn_detector_area_resol_mean     ?
_diffrn_reflns_number     18120
_diffrn_reflns_av_R_equivalents     0.0309
_diffrn_reflns_av_sigmaI/netI     0.0146
_diffrn_reflns_theta_min     2.49
_diffrn_reflns_theta_max     32.96
_diffrn_reflns_theta_full     32.96
_diffrn_measured_fraction_theta_max     0.999
_diffrn_measured_fraction_theta_full     0.999
_diffrn_reflns_limit_h_min     -14
_diffrn_reflns_limit_h_max     14
_diffrn_reflns_limit_k_min     -14
_diffrn_reflns_limit_k_max     13
_diffrn_reflns_limit_l_min     -24
_diffrn_reflns_limit_l_max     24
_refine_special_details
;
Refinement of <i>F</i>^2^ against ALL reflections. The weighted <i>R</i>-factor
<i>wR</i> and goodness of fit <i>S</i> are based on <i>F</i>^2^, conventional
<i>R</i>-factors <i>R</i> are based on <i>F</i>, with <i>F</i> set to zero for
negative <i>F</i>^2^. The threshold expression of <i>F</i>^2^ >
2\s(<i>F</i>^2^) is used only for calculating <i>R</i>-factors(gt) <i>etc</i>.
and is not relevant to the choice of reflections for refinement.
<i>R</i>-factors based on <i>F</i>^2^ are statistically about twice as large
as those based on <i>F</i>, and <i>R</i>- factors based on ALL data will be
even larger.
;
_reflns_number_total     1553
_reflns_number_gt     1517
_reflns_threshold_expression     I>2\s(I)
_refine_ls_structure_factor_coef     Fsqd
_refine_ls_matrix_type     full
_refine_ls_R_factor_all     0.0373
_refine_ls_R_factor_gt     0.0365
_refine_ls_wR_factor_gt     0.0998
_refine_ls_wR_factor_ref     0.1006
_refine_ls_goodness_of_fit_ref     1.101
_refine_ls_restrained_S_all     1.101
_refine_ls_number_reflns     1553
_refine_ls_number_parameters     76
_refine_ls_number_restraints     0
_refine_ls_hydrogen_treatment     constr
_refine_ls_weighting_scheme     calc
_refine_ls_weighting_details
         'calc w=1/[\s^2^(Fo^2^)+(0.0472P)^2^+4.7811P] where P=(Fo^2^+2Fc^2^)/3'
_atom_sites_solution_hydrogens     geom
_atom_sites_solution_primary     direct
_atom_sites_solution_secondary     difmap
_refine_ls_shift/su_max     0.000
_refine_ls_shift/su_mean     0.000
_refine_diff_density_max     1.592
_refine_diff_density_min     -1.556
_refine_ls_extinction_method     'SHELXL97 (Sheldrick, 2008)'
_refine_ls_extinction_coef     0.0049(7)
_refine_ls_extinction_expression
                                  'Fc^*^=kFc[1+0.001xFc^2^\l^3^/sin(2\q)]^-1/4^'
_refine_ls_abs_structure_details     'Flack (1983), 543 Friedel pairs'
_refine_ls_abs_structure_Flack     -0.01(5)
loop_
    _atom_type_symbol
    _atom_type_description
    _atom_type_scat_dispersion_real
    _atom_type_scat_dispersion_imag
    _atom_type_scat_source
    'B' 'B' 0.0013 0.0007
                         'International Tables Vol C Tables 4.2.6.8 and 6.1.1.4'
    'O' 'O' 0.0106 0.0060
                         'International Tables Vol C Tables 4.2.6.8 and 6.1.1.4'
    'P' 'P' 0.1023 0.0942
                         'International Tables Vol C Tables 4.2.6.8 and 6.1.1.4'
    'Mg' 'Mg' 0.0486 0.0363
                         'International Tables Vol C Tables 4.2.6.8 and 6.1.1.4'
    'Ag' 'Ag' -0.8971 1.1015
                         'International Tables Vol C Tables 4.2.6.8 and 6.1.1.4'
    'H' 'H' 0.0000 0.0000
                         'International Tables Vol C Tables 4.2.6.8 and 6.1.1.4'
_computing_data_collection     'APEX2 (Bruker, 2005)'
_computing_cell_refinement     'SAINT (Bruker, 2005)'
_computing_data_reduction     'SAINT (Bruker, 2005)'
_computing_structure_solution     'SHELXS97 (Sheldrick, 2008)'
_computing_structure_refinement     'SHELXL97 (Sheldrick, 2008)'
_computing_molecular_graphics
           'ORTEP-3 for Windows (Farrugia,1997) and DIAMOND (Brandenburg, 2006)'
_computing_publication_material     'WinGX (Farrugia, 1999)'
loop_
    _atom_site_type_symbol
    _atom_site_label
    _atom_site_fract_x
    _atom_site_fract_y
    _atom_site_fract_z
    _atom_site_U_iso_or_equiv
    _atom_site_adp_type
    _atom_site_calc_flag
    _atom_site_refinement_flags
    _atom_site_occupancy
    _atom_site_symmetry_multiplicity
    _atom_site_disorder_assembly
    _atom_site_disorder_group
    Ag Ag1 0.18579(4) 0.81421(4) 1.0833 0.03836(17) Uani d S 1 2 . .
    Mg Mg 0.10244(16) 0.55122(8) 0.9167 0.0065(2) Uani d S 1 2 . .
    P P1 0.16930(8) 0.78125(8) 0.75206(4) 0.00471(13) Uani d . 1 1 . .
    B B1 -0.1513(2) 0.6974(5) 0.7500 0.0052(6) Uani d S 1 2 . .
    O O1 0.1362(3) 0.6230(3) 0.79151(13) 0.0098(4) Uani d . 1 1 . .
    O O2 0.3176(3) 0.9319(3) 0.78429(13) 0.0103(4) Uani d . 1 1 . .
    O O3 0.1801(3) 0.7639(3) 0.65405(12) 0.0070(3) Uani d . 1 1 . .
    O O4 0.0211(2) 0.8082(2) 0.76691(12) 0.0067(3) Uani d . 1 1 . .
    O O5 0.1244(8) 1.0000 1.0000 0.082(3) Uani d S 1 2 . .
    H H5A 0.0727 0.9715 1.0473 0.098 Uiso d R 1 1 . .
    O O6 0.2931(3) 0.7990(3) 0.94403(14) 0.0129(4) Uani d . 1 1 . .
    H H6A 0.3869 0.8124 0.9579 0.016 Uiso d R 1 1 . .
    H H6B 0.3096 0.8516 0.8974 0.016 Uiso d R 1 1 . .
loop_
    _atom_site_aniso_label
    _atom_site_aniso_U_11
    _atom_site_aniso_U_22
    _atom_site_aniso_U_33
    _atom_site_aniso_U_12
    _atom_site_aniso_U_13
    _atom_site_aniso_U_23
    Ag1 0.0451(3) 0.0451(3) 0.0305(3) 0.0267(3) -0.00288(19) -0.00288(19)
    Mg 0.0067(5) 0.0063(4) 0.0066(5) 0.0034(3) 0.000 0.0011(4)
    P1 0.0044(2) 0.0053(2) 0.0044(2) 0.0023(2) 0.0003(2) 0.0011(2)
    B1 0.0057(11) 0.0073(14) 0.0030(13) 0.0036(7) 0.0004(10) 0.000
    O1 0.0145(10) 0.0083(9) 0.0072(8) 0.0062(7) 0.0010(7) 0.0031(7)
    O2 0.0054(8) 0.0108(9) 0.0102(8) 0.0008(7) -0.0015(6) -0.0002(7)
    O3 0.0103(8) 0.0089(8) 0.0038(7) 0.0062(7) 0.0009(6) 0.0011(6)
    O4 0.0039(7) 0.0065(8) 0.0095(8) 0.0023(6) -0.0015(6) -0.0025(6)
    O5 0.042(2) 0.072(5) 0.140(8) 0.036(3) -0.033(3) -0.066(6)
    O6 0.0099(9) 0.0136(10) 0.0130(9) 0.0041(8) -0.0003(7) 0.0031(7)
_geom_special_details
;
All e.s.d.'s (except the e.s.d. in the dihedral angle between two l.s. planes)
are estimated using the full covariance matrix. The cell e.s.d.'s are taken
into account individually in the estimation of e.s.d.'s in distances, angles
and torsion angles; correlations between e.s.d.'s in cell parameters are only
used when they are defined by crystal symmetry. An approximate (isotropic)
treatment of cell e.s.d.'s is used for estimating e.s.d.'s involving l.s.
planes.
;
loop_
    _geom_bond_atom_site_label_1
    _geom_bond_atom_site_label_2
    _geom_bond_site_symmetry_2
    _geom_bond_distance
    _geom_bond_publ_flag
    Ag1 O6 3_667 2.461(2) ?
    Ag1 O6 . 2.462(2) ?
    Ag1 O5 . 2.487(4) ?
    Ag1 O5 3_667 2.487(4) ?
    Ag1 Mg . 3.4363(4) ?
    Ag1 Mg 3_667 3.4363(4) ?
    Mg O2 10_455 2.053(2) ?
    Mg O2 4_456 2.053(2) ?
    Mg O1 . 2.067(2) ?
    Mg O1 7_566 2.067(2) ?
    Mg O6 . 2.169(3) ?
    Mg O6 7_566 2.169(3) ?
    P1 O1 . 1.503(2) ?
    P1 O2 . 1.503(2) ?
    P1 O4 . 1.563(2) ?
    P1 O3 . 1.569(2) ?
    B1 O4 . 1.455(3) ?
    B1 O4 6_456 1.455(3) ?
    B1 O3 8_556 1.480(3) ?
    B1 O3 10_455 1.480(3) ?
    O2 Mg 4_566 2.053(2) ?
    O3 B1 8_556 1.480(3) ?
    O5 Ag1 5_677 2.487(4) ?
    O5 H5A . 0.8600 ?
    O6 H6A . 0.8600 ?
    O6 H6B . 0.8600 ?
loop_
    _geom_angle_atom_site_label_1
    _geom_angle_atom_site_label_2
    _geom_angle_atom_site_label_3
    _geom_angle_site_symmetry_1
    _geom_angle_site_symmetry_3
    _geom_angle
    _geom_angle_publ_flag
    O6 Ag1 O6 3_667 . 131.89(11) ?
    O6 Ag1 O5 3_667 . 148.09(10) ?
    O6 Ag1 O5 . . 79.32(11) ?
    O6 Ag1 O5 3_667 3_667 79.32(11) ?
    O6 Ag1 O5 . 3_667 148.09(10) ?
    O5 Ag1 O5 . 3_667 71.0(2) ?
    O2 Mg O2 10_455 4_456 94.25(15) ?
    O2 Mg O1 10_455 . 99.94(9) ?
    O2 Mg O1 4_456 . 90.53(9) ?
    O2 Mg O1 10_455 7_566 90.53(9) ?
    O2 Mg O1 4_456 7_566 99.94(9) ?
    O1 Mg O1 . 7_566 164.64(15) ?
    O2 Mg O6 10_455 . 89.01(10) ?
    O2 Mg O6 4_456 . 175.52(10) ?
    O1 Mg O6 . . 85.88(9) ?
    O1 Mg O6 7_566 . 83.08(9) ?
    O2 Mg O6 10_455 7_566 175.52(10) ?
    O2 Mg O6 4_456 7_566 89.01(10) ?
    O1 Mg O6 . 7_566 83.08(9) ?
    O1 Mg O6 7_566 7_566 85.88(9) ?
    O6 Mg O6 . 7_566 87.91(14) ?
    O1 P1 O2 . . 115.72(13) ?
    O1 P1 O4 . . 110.01(12) ?
    O2 P1 O4 . . 106.40(12) ?
    O1 P1 O3 . . 107.40(12) ?
    O2 P1 O3 . . 110.86(12) ?
    O4 P1 O3 . . 106.05(11) ?
    O4 B1 O4 . 6_456 102.9(3) ?
    O4 B1 O3 . 8_556 113.29(11) ?
    O4 B1 O3 6_456 8_556 112.88(11) ?
    O4 B1 O3 . 10_455 112.88(11) ?
    O4 B1 O3 6_456 10_455 113.29(11) ?
    O3 B1 O3 8_556 10_455 102.0(3) ?
    H6A O6 H6B . . 104.9 ?
loop_
    _geom_hbond_atom_site_label_D
    _geom_hbond_atom_site_label_H
    _geom_hbond_atom_site_label_A
    _geom_hbond_site_symmetry_A
    _geom_hbond_distance_DH
    _geom_hbond_distance_HA
    _geom_hbond_distance_DA
    _geom_hbond_angle_DHA
    O6 H6A O3 12_565 0.86 1.89 2.744(3) 175
    O5 H5A O5 3_667 0.86 2.06 2.889(3) 162
    O6 H6B O2 . 0.86 1.93 2.781(3) 170
_iucr_refine_instructions_details
;
TITL  AgMgB(PO4)2,3H2O in P6(1)22
CELL  0.71073   9.4577   9.4577  15.8301   90.000   90.000  120.000
ZERR     6.00   0.0004   0.0004   0.0013    0.000    0.000    0.000
LATT  -1
SYMM  - X, - Y, 1/2 + Z
SYMM  - Y, - X, 1/6 - Z
SYMM    Y,   X, 2/3 - Z
SYMM    X - Y, - Y, - Z
SYMM  - X + Y,   Y, 1/2 - Z
SYMM    X,   X - Y, 5/6 - Z
SYMM  - X, - X + Y, 1/3 - Z
SYMM  - Y,   X - Y, 2/3 + Z
SYMM    Y, - X + Y, 1/6 + Z
SYMM    X - Y,   X, 5/6 + Z
SYMM  - X + Y, - X, 1/3 + Z
SFAC  B    O    P    MG   AG   H
UNIT  6   66   12   6    6    36
MERG   2
OMIT  0 1 5
ACTA
FMAP   2
PLAN   20
BOND
BOND   $H
HTAB  2.0
HTAB O6 O3_$1
eqiv $1  -X+Y, -X+1, Z+1/3
HTAB O5 O5_$2
EQIV $2  -Y+1, -X+1, -Z+2.1666
HTAB O6 O2
rem DFIX  0.86 0.001 O5 H5A
rem DFIX  0.86 0.001 O6 H6A O6 H6B
rem DFIX  1.364 0.001 H6A H6B
L.S.  10
WGHT    0.047200    4.781100
EXTI    0.004895
FVAR       0.29083
AG1   5    0.185793    0.814207    1.083333    10.50000    0.04508    0.04508 =
         0.03053   -0.00288   -0.00288    0.02674
MG    4    0.102436    0.551218    0.916667    10.50000    0.00671    0.00635 =
         0.00656    0.00113    0.00000    0.00336
P1    3    0.169304    0.781251    0.752058    11.00000    0.00436    0.00530 =
         0.00436    0.00112    0.00029    0.00233
B1    1   -0.151276    0.697447    0.750000    10.50000    0.00569    0.00725 =
         0.00304    0.00000    0.00039    0.00363
O1    2    0.136154    0.623031    0.791510    11.00000    0.01453    0.00834 =
         0.00715    0.00305    0.00103    0.00618
O2    2    0.317614    0.931913    0.784295    11.00000    0.00541    0.01083 =
         0.01023   -0.00019   -0.00146    0.00080
O3    2    0.180136    0.763922    0.654047    11.00000    0.01028    0.00894 =
         0.00377    0.00115    0.00089    0.00624
O4    2    0.021064    0.808189    0.766911    11.00000    0.00390    0.00653 =
         0.00945   -0.00254   -0.00146    0.00233
O5    2    0.124433    1.000000    1.000000    10.50000    0.04241    0.07248 =
         0.14019   -0.06554   -0.03277    0.03624
AFIX   3
H5A   6    0.072734    0.971537    1.047261    11.00000   -1.20000
AFIX   0
O6    2    0.293065    0.798977    0.944030    11.00000    0.00990    0.01364 =
         0.01296    0.00312   -0.00032    0.00414
AFIX   3
H6A   6    0.386930    0.812436    0.957903    11.00000   -1.20000
H6B   6    0.309625    0.851640    0.897397    11.00000   -1.20000
HKLF    4
REM   AgMgB(PO4)2,3H2O in P6(1)22
REM R1 =  0.0365 for   1517 Fo > 4sig(Fo)  and  0.0373 for all   1553 data
REM     76 parameters refined using      0 restraints
END
WGHT      0.0472      4.7828
REM Highest difference peak  1.592,  deepest hole -1.556,  1-sigma level  0.162
Q1    1   0.1542  0.8471  1.0485  11.00000  0.05    1.59
Q2    1   0.1990  1.0945  1.0045  11.00000  0.05    0.60
Q3    1   0.3058  0.7223  0.9445  11.00000  0.05    0.42
Q4    1   0.3103  0.7177  0.8858  11.00000  0.05    0.35
Q5    1   0.0975  0.8477  0.6781  11.00000  0.05    0.35
Q6    1   0.2755  0.7493  0.9128  11.00000  0.05    0.32
Q7    1   0.0553  0.7980  0.7010  11.00000  0.05    0.32
Q8    1   0.1775  1.1601  1.1117  11.00000  0.05    0.32
Q9    1  -0.0486  0.4699  0.9545  11.00000  0.05    0.29
Q10   1   0.3000  0.8487  0.6664  11.00000  0.05    0.28
Q11   1   0.0838  0.6308  0.6578  11.00000  0.05    0.28
Q12   1   0.2671  0.8534  0.9798  11.00000  0.05    0.27
Q13   1   0.1400  0.9369  0.7516  11.00000  0.05    0.27
Q14   1  -0.0200  0.7608  0.6809  11.00000  0.05    0.26
Q15   1   0.0124  0.7532  0.8440  11.00000  0.05    0.25
Q16   1   0.0350  0.6493  0.8057  11.00000  0.05    0.25
Q17   1  -0.0963  0.9533  1.0379  11.00000  0.05    0.24
Q18   1   0.3619  0.8787  1.0487  11.00000  0.05    0.24
Q19   1   0.1734  0.8959  0.7096  11.00000  0.05    0.23
Q20   1   0.1594  0.6187  0.7104  11.00000  0.05    0.23
;
data_global
_journal_date_recd_electronic     2011-05-17
_journal_date_accepted     2011-05-23
_journal_name_full     'Acta Crystallographica, Section E'
_journal_year     2011
_journal_volume     67
_journal_issue      6
_journal_page_first     i39
_journal_page_last     i39
_journal_paper_category     QI
_journal_coeditor_code     FJ2421
_publ_contact_author_name     'Hafid Zouihri'
_publ_contact_author_address
;
Centre National pour la Recherche Scientifique et Technique, Division UATRS
Angle Allal Al Fassi et Avenue des FAR, Hay Ryad, BP 8027, Rabat, Morocco.
 Laboratoire de Chimie du Solide Appliqu\'ee, Facult\'e des Sciences,
Universit\'e Mohammed V-Agdal, Avenue Ibn Batouta, BP 1014, Rabat, Morocco.
;
_publ_contact_author_email     'zouihri@cnrst.ma'
_publ_contact_author_fax     '00 (212) 5 37 71 37 80'
_publ_contact_author_phone     '00 (212) 6 61 83 53 35'
_publ_section_title
;
Silver(I) diaquamagnesium <i>catena</i>-borodiphosphate(V) monohydrate
AgMg(H~2~O)~2~[BP~2~O~8~].H~2~O
;
loop_
    _publ_author_name
    _publ_author_address
    'Zouihri, Hafid'
;
Centre National pour la Recherche Scientifique et Technique
Division UATRS Angle Allal AlFassi et Avenue des FAR
Hay Ryad, BP 8027, Rabat, Morocco
and
Laboratoire de Chimie du Solide Appliqu\'ee, Facult\'e des Sciences,
Universit\'e Mohammed V-Agdal, Avenue Ibn Batouta, BP 1014, Rabat, Morocco
;
    'Saadi, Mohammed'
;
Laboratoire de Chimie du Solide Appliqu\'ee, Facult\'e des Sciences,
Universit\'e Mohammed V-Agdal, Avenue Ibn Batouta, BP 1014, Rabat, Morocco
;
    'Jaber, Boujemaa'
;
Centre National pour la Recherche Scientifique et Technique
Division UATRS Angle Allal AlFassi et Avenue des FAR, Hay Ryad, BP 8027, Rabat,
Morocco
;
    'El Ammari, Lehcen'
;
Laboratoire de Chimie du Solide Appliqu\'ee, Facult\'e des Sciences,
Universit\'e Mohammed V-Agdal, Avenue Ibn Batouta, BP 1014, Rabat, Morocco
;
