# Supplementary material for: Silver(I) diaqua­magnesium catena-borodiphosphate(V) monohydrate, AgMg(H2O)2[BP2O8]·H2O
Source: Acta Crystallogr Sect E Struct Rep Online. 2011 May 28;67(Pt 6):i39. doi: 10.1107/S1600536811019477 (PMC3120408; doi:10.1107/S1600536811019477)
Supplement: Supplementary file 2 [file e-67-00i39-Isup2.hkl]

# 
# h,k,l, Fc-squared, Fo-squared, sigma(Fo-squared) and status flag 
# 
data_I
_shelx_title '  AgMgB(PO4)2,3H2O in P6(1)22' 
_shelx_refln_list_code          4 
_shelx_F_calc_maximum      433.70 
_exptl_crystal_F_000      1128.00 
_reflns_d_resolution_high  0.6531 
 
loop_ 
 _symmetry_equiv_pos_as_xyz 
 'x, y, z' 
 '-x, -y, z+1/2' 
 '-y, -x, -z+1/6' 
 'y, x, -z+2/3' 
 'x-y, -y, -z' 
 '-x+y, y, -z+1/2' 
 'x, x-y, -z+5/6' 
 '-x, -x+y, -z+1/3' 
 '-y, x-y, z+2/3' 
 'y, -x+y, z+1/6' 
 'x-y, x, z+5/6' 
 '-x+y, -x, z+1/3' 
 
_cell_length_a     9.4577 
_cell_length_b     9.4577 
_cell_length_c    15.8301 
_cell_angle_alpha  90.000 
_cell_angle_beta   90.000 
_cell_angle_gamma 120.000 
 
_shelx_F_squared_multiplier     1.000 
 
loop_ 
 _refln_index_h 
 _refln_index_k 
 _refln_index_l 
 _refln_F_squared_calc 
 _refln_F_squared_meas 
 _refln_F_squared_sigma 
 _refln_observed_status 
   0   1   0       47.42       -0.85      0.85 o 
  -1   2   0    14526.58    15656.62    252.57 o 
   0   2   0    30186.90    31225.61    468.19 o 
  -1   3   0    34986.66    34113.43    328.61 o 
   0   3   0    43866.02    45025.26    656.88 o 
  -2   4   0    24015.94    23932.30    285.61 o 
  -1   4   0       47.57       37.76      2.13 o 
   0   4   0     7188.68     7425.94     93.46 o 
  -2   5   0    16563.15    16016.13    127.03 o 
  -1   5   0      199.38      167.23      2.88 o 
   0   5   0    44838.44    43475.08    510.79 o 
  -3   6   0     4057.78     4052.59     45.11 o 
  -2   6   0     6185.99     6540.63     52.16 o 
  -1   6   0     5194.39     5437.81     45.70 o 
   0   6   0     6490.63     6980.03     84.70 o 
  -3   7   0     6078.89     5897.66     46.33 o 
  -2   7   0     7131.53     7171.56     60.44 o 
  -1   7   0     5261.69     5319.55     49.30 o 
   0   7   0     4529.30     4863.35     63.06 o 
  -4   8   0      263.28      301.27      9.78 o 
  -3   8   0      762.84      690.35      7.70 o 
  -2   8   0       25.02       50.58      3.43 o 
  -1   8   0     2586.79     2448.08     27.04 o 
   0   8   0      602.30      680.52     15.10 o 
  -4   9   0      423.62      411.00      6.88 o 
  -3   9   0      737.37      818.69     11.16 o 
  -2   9   0    11169.54    11103.87    120.44 o 
  -1   9   0        7.75       16.17      3.91 o 
   0   9   0     1716.04     1508.64     36.01 o 
  -5  10   0     3948.17     3607.55     66.20 o 
  -4  10   0      388.40      368.89      8.53 o 
  -3  10   0     1356.62     1281.23     20.68 o 
  -2  10   0      466.79      431.99     11.83 o 
  -1  10   0       63.85       76.19      5.94 o 
   0  10   0     2526.07     2439.17     53.92 o 
  -5  11   0      342.78      365.09     11.95 o 
  -4  11   0       35.20       20.89      5.31 o 
  -3  11   0     1545.34     1469.52     29.49 o 
  -2  11   0      485.35      415.92     15.85 o 
  -1  11   0      333.13      322.30     11.81 o 
   0  11   0      232.43      230.00     15.02 o 
  -6  12   0     1311.96     1195.79     46.97 o 
  -5  12   0      206.83      186.33      9.33 o 
  -4  12   0      204.22      211.36     11.55 o 
  -3  12   0      926.56      916.95     32.81 o 
  -2  12   0      147.49      156.77      9.80 o 
  -1  12   0      777.48      737.05     21.96 o 
   0  12   0      491.36      562.52     25.86 o 
  -6  13   0      141.84      121.15     12.07 o 
  -5  13   0        6.31       11.40      5.55 o 
  -4  13   0      117.43      112.73     15.51 o 
  -3  13   0       16.68       17.53      7.93 o 
  -2  13   0      258.69      262.40     12.49 o 
  -1  13   0       24.26       25.11      6.82 o 
  -7  14   0      128.24      160.71     19.57 o 
  -6  14   0     1130.88     1059.68     32.91 o 
  -5  14   0      702.60      676.16     32.94 o 
  -4  14   0        2.73       12.90      7.22 o 
   0   1   1     2350.84     1285.10     71.47 o 
  -1   2   1     4732.45     4741.53     51.47 o 
   0   2   1     2293.82     2606.00     25.42 o 
  -2   3   1      827.00      589.27      6.23 o 
  -1   3   1      828.06      658.77      6.41 o 
   0   3   1      981.04      663.68      6.62 o 
  -3   4   1     7400.25     7875.43     66.19 o 
  -2   4   1     4009.97     3052.35     25.52 o 
  -1   4   1     7589.29     8066.82     63.80 o 
   0   4   1     3080.98     4117.60     35.30 o 
  -4   5   1     3309.73     3056.43     27.88 o 
  -3   5   1     2845.54     3407.75     30.84 o 
  -2   5   1     3135.98     3765.87     29.14 o 
  -1   5   1     3600.42     3352.97     27.54 o 
   0   5   1    14224.83    15215.48    125.96 o 
  -5   6   1      124.37       58.78      2.41 o 
  -4   6   1      409.10      393.09      5.25 o 
  -3   6   1     3755.06     3293.78     27.35 o 
  -2   6   1      364.06      347.23      4.62 o 
  -1   6   1      194.31      112.03      3.46 o 
   0   6   1     1921.91     2456.81     23.08 o 
  -6   7   1     1205.22     1404.26     15.46 o 
  -5   7   1      252.05      267.21      4.17 o 
  -4   7   1     3761.82     4077.91     33.67 o 
  -3   7   1     4174.45     4516.33     34.71 o 
  -2   7   1      217.83      232.17      4.46 o 
  -1   7   1     1279.46     1494.76     15.01 o 
   0   7   1     1461.96     1697.42     17.89 o 
  -7   8   1     3235.95     3253.77     34.63 o 
  -6   8   1     4820.82     4604.51     43.36 o 
  -5   8   1     2907.96     2915.40     24.66 o 
  -4   8   1     1591.03     1400.98     13.35 o 
  -3   8   1     2757.56     2783.16     26.13 o 
  -2   8   1     4886.49     4693.29     41.99 o 
  -1   8   1     3249.21     3245.29     36.46 o 
   0   8   1     1011.52      907.85     14.48 o 
  -8   9   1      190.65      162.39      6.02 o 
  -7   9   1     4320.42     4545.96     51.75 o 
  -6   9   1      392.44      364.09      7.39 o 
  -5   9   1      805.27      837.19     10.77 o 
  -4   9   1      765.73      802.12     10.83 o 
  -3   9   1      477.27      460.57      8.02 o 
  -2   9   1     4269.82     4513.30     54.31 o 
  -1   9   1      141.28      121.66      6.34 o 
   0   9   1      255.30      275.44      8.74 o 
  -9  10   1      587.25      637.31     13.91 o 
  -8  10   1     2378.00     2363.36     37.79 o 
  -7  10   1      959.21      891.67     16.16 o 
  -6  10   1      210.39      219.22      7.13 o 
  -5  10   1     3049.00     3020.79     36.65 o 
  -4  10   1      253.08      264.32      7.69 o 
  -3  10   1     1020.56      949.44     15.98 o 
  -2  10   1     2494.79     2531.00     36.92 o 
  -1  10   1      607.77      684.57     15.60 o 
   0  10   1      937.37      820.66     18.91 o 
 -10  11   1      882.23      948.72     19.47 o 
  -9  11   1      333.92      364.37     12.12 o 
  -8  11   1      826.17      789.07     17.67 o 
  -7  11   1      684.87      689.12     19.58 o 
  -6  11   1      180.92      208.77      9.35 o 
  -5  11   1      212.98      222.10      7.77 o 
  -4  11   1      665.27      665.67     16.71 o 
  -3  11   1      818.69      780.70     17.85 o 
  -2  11   1      325.86      371.25     12.36 o 
  -1  11   1      862.08      955.52     21.17 o 
   0  11   1        6.21        6.26      5.62 o 
 -11  12   1       16.88       38.18      7.41 o 
 -10  12   1       29.00       24.25      6.48 o 
  -9  12   1      691.67      694.96     18.88 o 
  -8  12   1     1078.96     1031.96     26.27 o 
  -7  12   1     1122.93     1135.98     24.84 o 
  -6  12   1       20.76       22.41      6.28 o 
  -5  12   1     1134.81     1124.16     27.18 o 
  -4  12   1     1014.41      998.59     23.06 o 
  -3  12   1      736.64      739.25     17.92 o 
  -2  12   1       24.09       17.21      6.09 o 
  -1  12   1       25.61       43.99      7.00 o 
   0  12   1      918.89      986.52     22.80 o 
 -12  13   1      718.75      798.91     24.89 o 
 -11  13   1      434.44      451.44     17.89 o 
 -10  13   1       78.26      100.84      9.96 o 
  -9  13   1        9.60       19.79      7.26 o 
  -8  13   1      223.45      210.26     10.49 o 
  -7  13   1      280.37      307.08     17.13 o 
  -6  13   1      259.66      245.35     15.29 o 
  -5  13   1      239.24      215.86     14.60 o 
  -4  13   1        5.55       11.35      6.79 o 
  -3  13   1       66.73       80.86      8.34 o 
  -2  13   1      444.50      471.19     15.13 o 
  -1  13   1      698.52      760.33     19.92 o 
 -10  14   1      875.18      837.04     35.66 o 
  -9  14   1      513.79      431.19     20.54 o 
  -8  14   1      107.34      140.52     13.37 o 
  -7  14   1     2735.10     2565.03     60.67 o 
  -6  14   1       97.10      111.57     12.52 o 
  -5  14   1      507.65      437.67     20.61 o 
  -4  14   1      889.86      873.54     29.55 o 
   0   1   2     1629.44     1244.53     16.28 o 
  -1   2   2    19280.30    19237.38    192.49 o 
   0   2   2      786.55     1102.07     11.16 o 
  -2   3   2      346.16      486.17      5.54 o 
  -1   3   2      431.56      574.41      5.97 o 
   0   3   2    26016.34    28387.35    238.04 o 
  -3   4   2    16893.57    17763.86    163.64 o 
  -2   4   2     5043.84     5205.34     42.76 o 
  -1   4   2    16675.09    17577.44    141.73 o 
   0   4   2     3266.75     2748.44     25.08 o 
  -4   5   2     1634.44     1628.71     16.45 o 
  -3   5   2     9634.62    10227.77     84.83 o 
  -2   5   2    10136.73    10757.49     84.59 o 
  -1   5   2     1820.85     1872.28     15.98 o 
   0   5   2     2733.67     2921.73     26.17 o 
  -5   6   2     2968.23     2970.89     27.32 o 
  -4   6   2      476.69      318.55      4.68 o 
  -3   6   2     5295.24     5814.44     47.74 o 
  -2   6   2      456.49      299.16      4.25 o 
  -1   6   2     2982.70     2968.35     27.54 o 
   0   6   2     7172.42     7005.82     60.62 o 
  -6   7   2     1545.73     1784.62     16.92 o 
  -5   7   2     3327.02     3676.80     35.50 o 
  -4   7   2      285.00      233.16      4.28 o 
  -3   7   2      257.45      202.09      4.13 o 
  -2   7   2     3319.67     3678.18     34.09 o 
  -1   7   2     1273.02     1471.84     16.41 o 
   0   7   2     1572.11     1631.70     17.30 o 
  -7   8   2     1035.25     1148.24     14.46 o 
  -6   8   2      618.66      691.02      9.50 o 
  -5   8   2     3880.86     3822.50     34.40 o 
  -4   8   2     2253.22     2312.31     22.63 o 
  -3   8   2     3628.43     3635.24     35.49 o 
  -2   8   2      681.53      758.61      9.09 o 
  -1   8   2     1088.61     1166.04     15.71 o 
   0   8   2     1463.76     1457.32     22.40 o 
  -8   9   2       58.59       49.94      4.30 o 
  -7   9   2      411.31      429.18      9.39 o 
  -6   9   2      629.28      563.30      8.90 o 
  -5   9   2     1351.93     1466.57     17.86 o 
  -4   9   2     1487.93     1601.57     17.88 o 
  -3   9   2      684.03      618.66      9.40 o 
  -2   9   2      414.11      445.80      9.03 o 
  -1   9   2       38.43       28.96      4.58 o 
   0   9   2     1345.15     1454.79     25.36 o 
  -9  10   2      769.80      781.75     16.95 o 
  -8  10   2      538.09      457.21     10.43 o 
  -7  10   2      780.78      827.01     13.73 o 
  -6  10   2     1468.23     1420.37     23.63 o 
  -5  10   2        0.46        9.18      2.84 o 
  -4  10   2     1461.05     1414.01     21.43 o 
  -3  10   2      777.11      831.28     14.74 o 
  -2  10   2      554.07      481.68     11.95 o 
  -1  10   2      780.11      782.91     17.13 o 
   0  10   2       21.53       12.97      4.86 o 
 -10  11   2      197.76      232.68     11.26 o 
  -9  11   2      146.21      153.00      7.34 o 
  -8  11   2        5.63       11.40      4.29 o 
  -7  11   2     1198.33     1264.74     34.97 o 
  -6  11   2      974.75      950.31     18.59 o 
  -5  11   2      935.18      945.36     18.28 o 
  -4  11   2     1269.33     1334.88     23.34 o 
  -3  11   2        9.21       11.04      4.80 o 
  -2  11   2      151.41      161.00      8.64 o 
  -1  11   2      223.29      262.74     10.86 o 
   0  11   2      294.65      336.91     13.36 o 
 -11  12   2      366.96      326.58     13.62 o 
 -10  12   2     1623.56     1630.96     30.27 o 
  -9  12   2      428.21      423.46     14.94 o 
  -8  12   2      554.07      568.13     16.80 o 
  -7  12   2     1381.76     1355.38     26.09 o 
  -6  12   2      310.65      345.20     12.59 o 
  -5  12   2     1391.35     1330.74     28.02 o 
  -4  12   2      529.46      536.04     14.70 o 
  -3  12   2      436.86      465.37     13.99 o 
  -2  12   2     1596.76     1544.65     30.03 o 
  -1  12   2      327.57      304.05     12.44 o 
   0  12   2      491.99      467.63     16.44 o 
 -11  13   2      412.28      367.89     19.89 o 
 -10  13   2      740.63      708.31     22.39 o 
  -9  13   2     1231.15     1247.76     32.25 o 
  -8  13   2       52.96       56.90      7.30 o 
  -7  13   2      649.44      626.97     21.96 o 
  -6  13   2      636.83      570.29     24.23 o 
  -5  13   2       37.20       38.23      8.23 o 
  -4  13   2     1251.68     1284.03     34.90 o 
  -3  13   2      706.54      706.93     18.26 o 
  -2  13   2      426.15      381.83     13.67 o 
 -10  14   2      213.52      178.78     12.40 o 
  -9  14   2      838.92      786.88     21.06 o 
  -8  14   2        9.85       22.84      9.16 o 
  -7  14   2     1014.92      930.22     30.40 o 
  -6  14   2        8.69       11.58      8.60 o 
  -5  14   2      818.71      755.26     39.10 o 
  -4  14   2      237.33      201.08     14.85 o 
   0   1   3    11432.98    11535.67     98.81 o 
  -1   2   3      123.45      132.70      2.62 o 
   0   2   3    83304.84    85978.82   1123.99 o 
  -2   3   3     1793.93     1873.51     18.53 o 
  -1   3   3     1742.50     1801.64     18.27 o 
   0   3   3    17906.66    16106.23    147.55 o 
  -3   4   3     7164.08     7746.16     71.18 o 
  -2   4   3     5813.54     6596.89     54.79 o 
  -1   4   3     7309.00     7891.20     62.75 o 
   0   4   3     8622.52     8533.54     73.90 o 
  -4   5   3    16779.37    16927.93    147.59 o 
  -3   5   3    11127.15    10467.01     93.60 o 
  -2   5   3    11491.22    11015.81     90.35 o 
  -1   5   3    16580.09    16803.53    138.31 o 
   0   5   3      283.25      359.17      4.95 o 
  -5   6   3     2124.13     2016.67     20.36 o 
  -4   6   3     8088.41     8208.01     71.65 o 
  -3   6   3      149.15      105.80      2.63 o 
  -2   6   3     7872.06     8044.80     65.07 o 
  -1   6   3     2106.63     1992.02     18.71 o 
   0   6   3     1272.96     1305.40     13.71 o 
  -6   7   3     1156.98     1223.01     12.85 o 
  -5   7   3    25637.82    25562.10    222.08 o 
  -4   7   3      919.93      919.67      9.96 o 
  -3   7   3      939.24      937.49     10.50 o 
  -2   7   3    25554.30    25690.32    224.42 o 
  -1   7   3     1176.05     1226.40     13.51 o 
   0   7   3    16283.85    16098.02    149.88 o 
  -7   8   3     2056.03     1926.61     24.70 o 
  -6   8   3      123.69      122.75      3.62 o 
  -5   8   3     1282.90     1203.86     13.34 o 
  -4   8   3      832.79      890.02     10.62 o 
  -3   8   3     1277.93     1209.69     13.08 o 
  -2   8   3      165.02      164.41      4.29 o 
  -1   8   3     2031.98     1947.62     24.51 o 
   0   8   3       33.12       49.82      4.27 o 
  -8   9   3     3603.50     3506.96     47.76 o 
  -7   9   3      189.28      215.44      6.30 o 
  -6   9   3      218.78      219.52      5.39 o 
  -5   9   3     6023.34     5886.69     66.81 o 
  -4   9   3     5999.72     5884.15     58.84 o 
  -3   9   3      160.37      164.38      5.25 o 
  -2   9   3      188.07      231.39      6.45 o 
  -1   9   3     3671.11     3598.43     49.81 o 
   0   9   3     1697.24     1681.80     27.24 o 
  -9  10   3      647.55      626.37     14.81 o 
  -8  10   3      731.89      716.86     12.82 o 
  -7  10   3      503.62      471.32      9.57 o 
  -6  10   3      127.48      154.99      5.39 o 
  -5  10   3        0.29        9.63      3.04 o 
  -4  10   3      128.42      141.26      5.54 o 
  -3  10   3      481.34      465.50     10.07 o 
  -2  10   3      764.48      733.02     17.41 o 
  -1  10   3      624.96      606.92     14.79 o 
   0  10   3       70.13      105.66      8.68 o 
 -10  11   3      201.65      199.88     10.47 o 
  -9  11   3      893.41      827.21     18.13 o 
  -8  11   3      610.34      667.15     15.93 o 
  -7  11   3     1598.43     1647.07     27.63 o 
  -6  11   3      867.77      840.89     16.87 o 
  -5  11   3      841.43      822.21     16.85 o 
  -4  11   3     1654.66     1697.91     26.10 o 
  -3  11   3      599.00      667.29     15.31 o 
  -2  11   3      887.32      809.42     18.75 o 
  -1  11   3      218.31      208.33     10.16 o 
   0  11   3      375.21      312.73     12.95 o 
 -11  12   3       42.16       37.66      7.12 o 
 -10  12   3     1564.32     1662.75     37.57 o 
  -9  12   3       47.12       53.85      7.33 o 
  -8  12   3     1212.56     1139.13     25.98 o 
  -7  12   3     2315.88     2224.35     38.28 o 
  -6  12   3        5.27        2.13      5.17 o 
  -5  12   3     2303.00     2226.67     37.74 o 
  -4  12   3     1220.26     1200.46     26.47 o 
  -3  12   3       46.68       54.80      6.67 o 
  -2  12   3     1597.40     1627.23     31.59 o 
  -1  12   3       32.39       36.23      7.31 o 
   0  12   3       23.87       21.64      7.21 o 
 -11  13   3        2.75        3.93      7.29 o 
 -10  13   3      910.87      863.59     25.13 o 
  -9  13   3       30.65       26.18      6.80 o 
  -8  13   3      429.54      413.17     17.22 o 
  -7  13   3      177.59      178.88     10.20 o 
  -6  13   3      150.97      134.66     10.88 o 
  -5  13   3      435.98      399.77     22.21 o 
  -4  13   3       25.58       36.44      7.51 o 
  -3  13   3      911.71      851.92     20.35 o 
  -2  13   3        2.39        2.60      5.85 o 
  -9  14   3       19.81       23.96      6.72 o 
  -8  14   3      507.30      500.85     22.13 o 
  -7  14   3      267.47      265.15     14.65 o 
  -6  14   3      514.00      518.80     19.52 o 
  -5  14   3       28.50       54.92      9.40 o 
   0   1   4     1622.19     1354.31     12.48 o 
  -1   2   4    13463.72    12927.90    114.99 o 
   0   2   4      511.44      770.45      7.56 o 
  -2   3   4     1418.91     1599.48     14.99 o 
  -1   3   4     1277.43     1417.86     14.59 o 
   0   3   4    11142.05    10609.18     95.01 o 
  -3   4   4     3552.35     3139.31     29.47 o 
  -2   4   4     3647.15     4915.48     45.44 o 
  -1   4   4     3626.31     3200.10     28.49 o 
   0   4   4      694.51      664.25      7.48 o 
  -4   5   4     2678.26     2702.23     25.64 o 
  -3   5   4     3908.02     4147.61     35.49 o 
  -2   5   4     3514.08     3716.81     34.03 o 
  -1   5   4     2592.59     2607.47     23.50 o 
   0   5   4       70.85       34.92      1.77 o 
  -5   6   4     3175.69     3008.68     29.20 o 
  -4   6   4     1252.40     1051.95     11.00 o 
  -3   6   4     6288.64     6445.45     54.21 o 
  -2   6   4     1112.40      892.22      9.83 o 
  -1   6   4     3225.68     3015.89     27.69 o 
   0   6   4     2297.03     2236.44     21.74 o 
  -6   7   4     3396.66     3465.98     33.27 o 
  -5   7   4     2263.39     2425.20     23.60 o 
  -4   7   4      652.07      710.99      8.59 o 
  -3   7   4      628.45      698.57      8.29 o 
  -2   7   4     2267.35     2468.66     23.73 o 
  -1   7   4     3628.02     3677.80     34.89 o 
   0   7   4     4830.86     5076.57     53.17 o 
  -7   8   4      320.47      338.57      7.60 o 
  -6   8   4      307.75      358.47      7.08 o 
  -5   8   4      534.28      442.86      8.05 o 
  -4   8   4     8174.91     8102.48     75.63 o 
  -3   8   4      606.54      514.58      7.11 o 
  -2   8   4      351.51      402.96      7.46 o 
  -1   8   4      324.67      332.70      7.16 o 
   0   8   4      532.77      529.39     10.21 o 
  -8   9   4       40.33       74.16      4.87 o 
  -7   9   4      437.72      473.71      8.69 o 
  -6   9   4      423.51      415.56      9.39 o 
  -5   9   4      572.22      586.82     10.82 o 
  -4   9   4      497.50      518.80      9.49 o 
  -3   9   4      453.99      442.57      9.04 o 
  -2   9   4      435.44      450.01      9.75 o 
  -1   9   4       33.87       57.82      4.35 o 
   0   9   4      197.62      251.02      8.63 o 
  -9  10   4     1485.56     1474.49     25.99 o 
  -8  10   4      132.96      127.15      5.94 o 
  -7  10   4      425.58      447.64      9.89 o 
  -6  10   4     1048.34     1037.53     16.83 o 
  -5  10   4      222.62      245.90      7.38 o 
  -4  10   4     1105.28     1107.41     18.35 o 
  -3  10   4      400.62      424.41      9.60 o 
  -2  10   4       98.65       97.15      5.97 o 
  -1  10   4     1464.72     1461.10     26.36 o 
   0  10   4      475.50      417.47     13.36 o 
 -10  11   4      156.78      185.80      9.33 o 
  -9  11   4      186.88      212.77     11.06 o 
  -8  11   4       85.70       83.37      6.58 o 
  -7  11   4     1631.19     1680.09     27.46 o 
  -6  11   4      116.78      122.38      8.26 o 
  -5  11   4      128.46      133.88      6.72 o 
  -4  11   4     1555.49     1593.59     27.49 o 
  -3  11   4       92.69       94.04      6.33 o 
  -2  11   4      182.16      188.08      8.79 o 
  -1  11   4      137.98      148.07      8.91 o 
   0  11   4       56.12       57.03      7.10 o 
 -11  12   4       93.23       85.80      9.71 o 
 -10  12   4     1236.38     1165.57     30.09 o 
  -9  12   4       18.01       34.07      7.78 o 
  -8  12   4      181.22      192.64     10.40 o 
  -7  12   4     1537.18     1426.87     30.37 o 
  -6  12   4      890.69      870.34     19.38 o 
  -5  12   4     1588.36     1484.65     27.68 o 
  -4  12   4      187.04      200.42     10.86 o 
  -3  12   4       16.16       27.71      5.86 o 
  -2  12   4     1238.25     1228.22     25.11 o 
  -1  12   4      111.66      135.48      9.02 o 
   0  12   4      805.41      742.88     22.70 o 
 -11  13   4      244.37      217.14     18.96 o 
 -10  13   4      457.68      498.53     19.07 o 
  -9  13   4     1270.24     1204.81     27.93 o 
  -8  13   4        0.24        5.57      5.49 o 
  -7  13   4      648.50      689.11     20.68 o 
  -6  13   4      662.20      644.31     21.49 o 
  -5  13   4        2.14       10.51      6.49 o 
  -4  13   4     1266.19     1250.04     28.24 o 
  -3  13   4      479.83      513.87     17.34 o 
  -2  13   4      236.39      197.16     10.49 o 
  -9  14   4      738.93      720.48     18.84 o 
  -8  14   4      137.09      151.52     10.38 o 
  -7  14   4      245.71      214.89     13.47 o 
  -6  14   4      150.89      172.14     12.42 o 
  -5  14   4      734.71      671.11     22.79 o 
  -1   2   5     1947.86     1768.99     15.53 o 
   0   2   5     1123.72     1227.02     10.45 o 
  -2   3   5    12053.64    11985.59    103.26 o 
  -1   3   5    12126.59    12167.51    119.32 o 
   0   3   5      430.17      366.98      4.49 o 
  -3   4   5     7964.45     8399.09     71.29 o 
  -2   4   5     5169.60     4896.27     45.34 o 
  -1   4   5     7749.08     8156.07     74.83 o 
   0   4   5      504.96      843.12      9.07 o 
  -4   5   5     6077.07     6365.95     54.29 o 
  -3   5   5     2598.19     2718.10     25.91 o 
  -2   5   5     2456.84     2570.63     23.63 o 
  -1   5   5     5988.70     6233.75     56.14 o 
   0   5   5     1590.81     1758.58     17.61 o 
  -5   6   5      634.33      537.67      7.40 o 
  -4   6   5     3645.40     3593.40     35.46 o 
  -3   6   5     4185.13     4127.93     37.27 o 
  -2   6   5     3739.16     3674.90     31.56 o 
  -1   6   5      473.81      385.62      5.41 o 
   0   6   5      143.02      252.69      5.28 o 
  -6   7   5       72.44       80.45      3.33 o 
  -5   7   5      280.10      235.17      4.88 o 
  -4   7   5     1557.82     1644.79     16.74 o 
  -3   7   5     1434.16     1531.11     15.54 o 
  -2   7   5      267.07      232.90      4.79 o 
  -1   7   5       65.51       76.24      3.39 o 
   0   7   5       60.49       63.45      3.32 o 
  -7   8   5     1644.82     1643.92     22.22 o 
  -6   8   5     1076.95     1000.64     14.54 o 
  -5   8   5     1329.35     1348.29     15.88 o 
  -4   8   5     2703.14     2529.15     25.48 o 
  -3   8   5     1442.25     1446.99     15.31 o 
  -2   8   5     1127.02     1048.50     13.62 o 
  -1   8   5     1829.64     1842.20     21.81 o 
   0   8   5      585.24      498.20      9.84 o 
  -8   9   5        1.52        8.57      3.33 o 
  -7   9   5     2055.64     2032.62     27.60 o 
  -6   9   5      455.05      457.74      9.79 o 
  -5   9   5      227.00      197.68      6.38 o 
  -4   9   5      236.89      216.13      6.45 o 
  -3   9   5      396.13      409.11      8.92 o 
  -2   9   5     2064.97     2042.28     26.72 o 
  -1   9   5        1.13        4.61      3.19 o 
   0   9   5      213.28      209.53      7.39 o 
  -9  10   5      924.96      999.57     20.09 o 
  -8  10   5      955.88     1028.91     19.81 o 
  -7  10   5     1129.88     1078.02     16.14 o 
  -6  10   5      520.63      529.97     11.62 o 
  -5  10   5     1885.65     1895.78     27.98 o 
  -4  10   5      504.62      523.05     11.36 o 
  -3  10   5     1050.98      994.33     16.61 o 
  -2  10   5      830.26      887.49     16.13 o 
  -1  10   5      906.01      995.12     18.95 o 
   0  10   5     1208.57     1160.03     23.86 o 
 -10  11   5      375.89      385.87     14.57 o 
  -9  11   5      470.62      465.82     16.49 o 
  -8  11   5      168.93      177.64      9.32 o 
  -7  11   5     1110.70     1145.67     19.53 o 
  -6  11   5      439.89      443.80     11.08 o 
  -5  11   5      395.94      403.32     12.09 o 
  -4  11   5     1138.04     1144.81     21.32 o 
  -3  11   5      169.82      189.11      7.30 o 
  -2  11   5      486.19      491.93     13.36 o 
  -1  11   5      417.03      436.70     13.78 o 
   0  11   5      659.29      582.84     16.23 o 
 -11  12   5      111.74       86.97     10.03 o 
 -10  12   5      102.48      109.94     10.24 o 
  -9  12   5      678.80      682.59     23.43 o 
  -8  12   5      562.80      565.07     17.21 o 
  -7  12   5      246.55      254.82     11.71 o 
  -6  12   5        1.17        7.38      5.32 o 
  -5  12   5      240.43      276.96     10.75 o 
  -4  12   5      597.51      548.17     18.59 o 
  -3  12   5      692.02      682.94     19.43 o 
  -2  12   5       94.00       92.01      7.88 o 
  -1  12   5      129.01      128.77      8.89 o 
   0  12   5      678.87      729.31     23.07 o 
 -11  13   5      183.77      193.30     12.86 o 
 -10  13   5      116.57      124.43     11.15 o 
  -9  13   5       28.30       26.88      8.03 o 
  -8  13   5      251.67      257.21     11.17 o 
  -7  13   5      334.07      298.59     13.08 o 
  -6  13   5      374.66      355.36     13.63 o 
  -5  13   5      243.18      234.28     12.04 o 
  -4  13   5       33.97       34.80      7.67 o 
  -3  13   5      126.79      140.63     10.39 o 
  -2  13   5      173.77      169.83     11.38 o 
  -8  14   5       94.40       83.21      9.08 o 
  -7  14   5     1222.21     1069.77     29.38 o 
  -6  14   5      105.53       90.55     10.43 o 
   0   0   6   188094.33   171052.72   3963.87 o 
   0   1   6       59.64       50.36      1.39 o 
  -1   2   6     9447.59     9619.13     76.50 o 
   0   2   6    13727.54    13219.36     98.22 o 
  -2   3   6     6462.67     5755.36     49.94 o 
  -1   3   6     6371.32     5640.21     50.84 o 
   0   3   6    12914.77    12593.08    100.77 o 
  -3   4   6      371.81      497.35      6.51 o 
  -2   4   6    27912.08    27883.73    242.76 o 
  -1   4   6      376.66      487.52      6.10 o 
   0   4   6     3009.51     2966.90     26.82 o 
  -4   5   6     1159.39     1294.44     12.42 o 
  -3   5   6     4979.71     5026.74     46.78 o 
  -2   5   6     4876.49     4924.41     43.41 o 
  -1   5   6     1043.58     1178.52     12.62 o 
   0   5   6    21504.39    21386.71    177.73 o 
  -5   6   6     7177.56     7612.24     67.34 o 
  -4   6   6     4086.12     4354.67     40.43 o 
  -3   6   6      760.42      560.79      7.39 o 
  -2   6   6     3958.92     4148.60     37.06 o 
  -1   6   6     7020.91     7436.50     64.65 o 
   0   6   6     4356.11     4627.45     42.38 o 
  -6   7   6     3772.51     3713.68     38.51 o 
  -5   7   6     5322.53     5212.22     51.08 o 
  -4   7   6     5012.70     4824.58     45.62 o 
  -3   7   6     4973.93     4770.80     44.58 o 
  -2   7   6     5097.39     4947.57     47.20 o 
  -1   7   6     3773.08     3674.62     35.85 o 
   0   7   6     3181.47     3176.84     38.00 o 
  -7   8   6     1457.47     1415.23     21.29 o 
  -6   8   6     1066.85     1024.19     16.29 o 
  -5   8   6      328.33      319.56      6.60 o 
  -4   8   6     1165.27     1136.79     14.72 o 
  -3   8   6      378.72      366.35      7.17 o 
  -2   8   6     1064.76     1042.47     13.73 o 
  -1   8   6     1543.12     1464.33     19.25 o 
   0   8   6      964.40     1018.53     15.69 o 
  -8   9   6       60.82       64.84      4.03 o 
  -7   9   6     8346.74     8311.33    107.99 o 
  -6   9   6      441.30      417.23     10.23 o 
  -5   9   6     1662.52     1690.15     23.43 o 
  -4   9   6     1632.31     1654.04     22.93 o 
  -3   9   6      450.01      424.26      9.82 o 
  -2   9   6     8234.93     8202.49     93.59 o 
  -1   9   6       61.08       62.46      4.68 o 
   0   9   6      794.26      717.79     14.03 o 
  -9  10   6      807.28      826.41     17.76 o 
  -8  10   6      448.73      463.31     12.51 o 
  -7  10   6      459.11      425.80     11.18 o 
  -6  10   6      504.17      516.39     11.61 o 
  -5  10   6     3536.29     3488.87     46.86 o 
  -4  10   6      496.76      503.30     11.29 o 
  -3  10   6      441.15      414.42     10.66 o 
  -2  10   6      452.86      464.11     11.58 o 
  -1  10   6      781.76      825.48     16.69 o 
   0  10   6      920.99      906.44     22.39 o 
 -10  11   6      726.87      708.47     23.62 o 
  -9  11   6      379.04      383.52     14.06 o 
  -8  11   6     1283.82     1253.45     23.82 o 
  -7  11   6      754.58      708.64     14.58 o 
  -6  11   6      791.41      799.60     16.58 o 
  -5  11   6      767.96      781.06     17.32 o 
  -4  11   6      813.37      758.25     17.63 o 
  -3  11   6     1244.00     1178.78     25.05 o 
  -2  11   6      354.38      362.68     22.73 o 
  -1  11   6      758.23      716.82     18.05 o 
   0  11   6      878.71      887.33     22.90 o 
 -11  12   6      771.29      688.89     22.29 o 
 -10  12   6       47.02       43.13      8.50 o 
  -9  12   6      726.07      795.71     23.48 o 
  -8  12   6      467.11      509.70     18.39 o 
  -7  12   6      576.37      564.25     15.49 o 
  -6  12   6      294.72      329.55     12.01 o 
  -5  12   6      562.01      546.98     15.41 o 
  -4  12   6      462.40      465.26     18.49 o 
  -3  12   6      722.84      726.55     20.47 o 
  -2  12   6       53.34       57.58      8.25 o 
  -1  12   6      774.43      697.21     18.26 o 
   0  12   6      862.75      884.37     25.63 o 
 -11  13   6      288.51      259.88     14.49 o 
 -10  13   6       92.00       99.82     10.60 o 
  -9  13   6       36.07       48.02      8.77 o 
  -8  13   6       13.07        9.69      5.94 o 
  -7  13   6      150.71      165.50     10.40 o 
  -6  13   6      147.51      159.47     10.34 o 
  -5  13   6       13.31       13.48      6.78 o 
  -4  13   6       30.42       32.34      7.73 o 
  -3  13   6       92.32       87.97      9.43 o 
  -2  13   6      287.25      242.35     12.88 o 
  -7  14   6      498.04      518.79     17.39 o 
   0   1   7    20510.75    21627.28    159.83 o 
  -1   2   7    25488.04    28332.42    208.22 o 
   0   2   7       99.93      122.00      2.22 o 
  -2   3   7     4307.17     3906.38     31.85 o 
  -1   3   7     4292.84     3878.65     33.82 o 
   0   3   7     1764.46     2023.04     18.40 o 
  -3   4   7     2615.39     2320.57     23.12 o 
  -2   4   7     4079.57     4234.41     38.64 o 
  -1   4   7     2758.93     2477.85     21.12 o 
   0   4   7      143.51      101.92      2.47 o 
  -4   5   7     2637.50     2629.38     26.72 o 
  -3   5   7      174.14      194.34      4.63 o 
  -2   5   7      255.99      274.68      4.28 o 
  -1   5   7     2860.37     2829.45     27.03 o 
   0   5   7     6438.38     6632.76     60.28 o 
  -5   6   7      736.28      631.95      8.85 o 
  -4   6   7      932.04      886.80     10.44 o 
  -3   6   7     5976.22     6124.66     55.71 o 
  -2   6   7      852.38      797.78      9.77 o 
  -1   6   7      867.96      770.88      9.37 o 
   0   6   7     1504.63     1522.38     17.32 o 
  -6   7   7      410.64      458.09      8.27 o 
  -5   7   7      181.96      181.82      5.16 o 
  -4   7   7      866.92      809.58     10.41 o 
  -3   7   7      880.08      839.93     10.73 o 
  -2   7   7      149.44      166.52      4.06 o 
  -1   7   7      453.37      498.94      7.53 o 
   0   7   7      197.72      213.96      6.34 o 
  -7   8   7     3074.89     3080.91     39.78 o 
  -6   8   7     3507.54     3356.84     45.27 o 
  -5   8   7     1962.84     1959.21     24.27 o 
  -4   8   7        8.79       37.91      3.14 o 
  -3   8   7     1841.79     1842.02     22.42 o 
  -2   8   7     3544.06     3482.01     38.35 o 
  -1   8   7     3007.00     2982.66     34.58 o 
   0   8   7     1056.93      945.16     14.95 o 
  -8   9   7      399.99      375.44      8.12 o 
  -7   9   7     2053.71     2043.08     29.41 o 
  -6   9   7      504.06      527.38     11.07 o 
  -5   9   7      503.85      496.13      9.59 o 
  -4   9   7      483.41      483.80      9.44 o 
  -3   9   7      577.55      616.43     11.11 o 
  -2   9   7     2007.24     2031.41     26.58 o 
  -1   9   7      376.75      347.63      9.18 o 
   0   9   7       41.63       61.07      4.48 o 
  -9  10   7      208.63      240.90      9.90 o 
  -8  10   7      333.73      360.48     10.16 o 
  -7  10   7      270.30      270.01      9.16 o 
  -6  10   7      589.34      592.95     12.76 o 
  -5  10   7      327.08      322.51      8.62 o 
  -4  10   7      590.99      597.89     12.52 o 
  -3  10   7      325.77      292.88      9.03 o 
  -2  10   7      375.35      424.70     10.49 o 
  -1  10   7      210.21      238.53      8.92 o 
   0  10   7      572.83      590.56     15.63 o 
 -10  11   7      305.30      315.38     13.42 o 
  -9  11   7      476.00      467.86     15.73 o 
  -8  11   7      977.01     1038.90     24.40 o 
  -7  11   7      171.87      175.45      8.02 o 
  -6  11   7      229.99      201.37      7.96 o 
  -5  11   7      250.59      217.80      8.66 o 
  -4  11   7      164.56      184.01      8.64 o 
  -3  11   7      961.22     1006.05     22.11 o 
  -2  11   7      462.10      440.49     17.38 o 
  -1  11   7      328.15      366.22     13.90 o 
   0  11   7       24.22       25.30      6.95 o 
 -11  12   7       86.95      101.02     10.24 o 
 -10  12   7       16.46       17.19      7.70 o 
  -9  12   7      958.83      975.41     27.07 o 
  -8  12   7      349.23      343.81     15.32 o 
  -7  12   7     1249.01     1304.56     26.08 o 
  -6  12   7      103.97      131.58      8.56 o 
  -5  12   7     1239.02     1285.32     35.01 o 
  -4  12   7      301.26      288.24     11.62 o 
  -3  12   7     1006.05      994.95     26.71 o 
  -2  12   7       15.56       25.94      7.24 o 
  -1  12   7       85.18      112.29     11.07 o 
   0  12   7      626.96      620.91     22.83 o 
 -10  13   7      133.52      138.69     11.63 o 
  -9  13   7      267.52      260.04     14.26 o 
  -8  13   7      572.34      538.83     17.78 o 
  -7  13   7      145.33      182.73     10.86 o 
  -6  13   7      146.17      162.52      9.55 o 
  -5  13   7      596.26      560.48     17.70 o 
  -4  13   7      250.57      243.44     12.58 o 
  -3  13   7      119.04      123.51     10.57 o 
   0   1   8      218.81      493.48      5.32 o 
  -1   2   8     4007.73     3295.77     25.83 o 
   0   2   8       71.85      148.43      2.51 o 
  -2   3   8     1583.43     1729.99     15.05 o 
  -1   3   8     1412.31     1580.61     14.76 o 
   0   3   8     5558.32     5116.29     42.88 o 
  -3   4   8     1459.50     1417.32     14.79 o 
  -2   4   8     4039.90     4419.65     38.52 o 
  -1   4   8     1721.44     1682.32     15.34 o 
   0   4   8       41.56       71.81      2.24 o 
  -4   5   8     1768.12     1614.31     16.89 o 
  -3   5   8     4435.71     4573.96     45.34 o 
  -2   5   8     4729.66     4860.23     44.11 o 
  -1   5   8     1865.78     1710.24     16.55 o 
   0   5   8     3365.94     3597.53     34.07 o 
  -5   6   8     1218.39     1131.62     12.73 o 
  -4   6   8      391.37      500.89      8.18 o 
  -3   6   8      616.57      575.73      7.96 o 
  -2   6   8      476.32      595.39      7.76 o 
  -1   6   8     1114.98     1019.72     12.47 o 
   0   6   8        1.48       10.13      2.16 o 
  -6   7   8      380.62      412.25      8.66 o 
  -5   7   8     1901.24     1924.42     22.43 o 
  -4   7   8      362.65      364.42      6.85 o 
  -3   7   8      398.53      401.98      7.09 o 
  -2   7   8     1961.12     1961.03     23.24 o 
  -1   7   8      262.31      277.62      6.25 o 
   0   7   8      806.93      833.38     13.06 o 
  -7   8   8      923.16      991.14     18.05 o 
  -6   8   8      107.54      107.75      5.62 o 
  -5   8   8     1494.53     1475.23     21.29 o 
  -4   8   8      700.75      673.57     11.05 o 
  -3   8   8     1424.30     1402.26     18.04 o 
  -2   8   8      143.77      152.35      5.38 o 
  -1   8   8      991.39     1033.01     14.87 o 
   0   8   8      984.06      963.77     14.80 o 
  -8   9   8       29.44       59.00      4.28 o 
  -7   9   8       91.25       89.33      5.69 o 
  -6   9   8      175.60      171.60      6.19 o 
  -5   9   8     2008.50     1989.79     27.04 o 
  -4   9   8     2111.99     2110.05     26.21 o 
  -3   9   8      149.01      140.87      5.66 o 
  -2   9   8       90.12       91.97      5.07 o 
  -1   9   8       31.50       61.41      4.16 o 
   0   9   8     1525.93     1460.24     22.20 o 
  -9  10   8     1114.65     1125.20     22.10 o 
  -8  10   8     1184.20     1136.95     23.14 o 
  -7  10   8      805.82      829.12     16.99 o 
  -6  10   8      580.52      583.39     13.75 o 
  -5  10   8        1.61        3.83      3.62 o 
  -4  10   8      605.50      598.29     12.59 o 
  -3  10   8      827.67      843.65     17.21 o 
  -2  10   8     1160.63     1133.92     20.96 o 
  -1  10   8     1101.96     1126.29     21.07 o 
   0  10   8       31.33       16.79      6.08 o 
 -10  11   8      338.72      397.82     14.89 o 
  -9  11   8      863.55      808.83     21.68 o 
  -8  11   8       99.29      119.74      8.14 o 
  -7  11   8     1041.46      963.16     21.76 o 
  -6  11   8      159.16      182.39      7.40 o 
  -5  11   8      143.43      164.76      8.00 o 
  -4  11   8     1093.09     1049.67     20.21 o 
  -3  11   8      101.37      112.97      8.52 o 
  -2  11   8      876.26      867.24     19.77 o 
  -1  11   8      357.33      395.14     16.93 o 
   0  11   8      220.87      205.40     14.35 o 
 -11  12   8      253.43      256.55     14.06 o 
 -10  12   8     1648.39     1681.13     38.71 o 
  -9  12   8       62.04       68.91      9.28 o 
  -8  12   8      104.70       84.48      9.69 o 
  -7  12   8     1104.29     1115.00     23.91 o 
  -6  12   8       49.16       77.55      7.56 o 
  -5  12   8     1104.65     1094.75     23.86 o 
  -4  12   8      102.54       98.15      8.00 o 
  -3  12   8       63.82       50.73      7.99 o 
  -2  12   8     1602.16     1617.19     48.93 o 
  -1  12   8      231.34      258.51     14.79 o 
 -10  13   8      132.89      135.95     12.13 o 
  -9  13   8     1172.87     1095.75     30.27 o 
  -8  13   8      182.36      164.04     10.94 o 
  -7  13   8      269.35      241.38     11.06 o 
  -6  13   8      263.56      236.10     11.03 o 
  -5  13   8      156.50      152.53      9.35 o 
  -4  13   8     1189.04     1204.33     31.01 o 
  -3  13   8      119.60      132.32     10.55 o 
   0   1   9     5348.94     5180.45     40.51 o 
  -1   2   9      108.65      132.51      2.61 o 
   0   2   9    41191.11    41528.29    309.83 o 
  -2   3   9     2782.63     2867.99     24.14 o 
  -1   3   9     2755.28     2837.22     24.42 o 
   0   3   9    32777.05    34832.05    276.77 o 
  -3   4   9      967.64      951.60     10.19 o 
  -2   4   9     5900.05     6409.66     51.19 o 
  -1   4   9      921.16      903.80      9.90 o 
   0   4   9    10310.72     9973.47     86.31 o 
  -4   5   9     8064.87     8330.79     74.42 o 
  -3   5   9    12083.72    12219.83    113.27 o 
  -2   5   9    12353.84    12506.03    108.63 o 
  -1   5   9     8116.08     8373.44     75.97 o 
   0   5   9      149.77      109.34      3.31 o 
  -5   6   9     2921.53     2943.91     30.87 o 
  -4   6   9     3493.80     3350.00     36.05 o 
  -3   6   9        1.12        4.26      1.99 o 
  -2   6   9     3660.53     3499.84     31.75 o 
  -1   6   9     2961.91     3022.03     28.93 o 
   0   6   9     2258.32     2392.77     26.77 o 
  -6   7   9     1792.73     1817.63     24.25 o 
  -5   7   9    13747.80    13814.48    153.94 o 
  -4   7   9     1832.70     1874.20     24.21 o 
  -3   7   9     1830.80     1892.46     22.56 o 
  -2   7   9    13433.69    13575.38    139.58 o 
  -1   7   9     1897.06     1883.61     22.55 o 
   0   7   9     8822.99     8340.71     90.63 o 
  -7   8   9      294.57      278.00      9.54 o 
  -6   8   9      216.63      215.96      7.51 o 
  -5   8   9      770.38      738.34     13.49 o 
  -4   8   9       22.86       23.24      3.75 o 
  -3   8   9      795.19      769.44     11.93 o 
  -2   8   9      253.83      273.20      6.97 o 
  -1   8   9      290.29      292.39      7.28 o 
   0   8   9       17.18       18.12      3.66 o 
  -8   9   9      947.79      928.82     18.30 o 
  -7   9   9       95.19      102.24      6.13 o 
  -6   9   9     1499.83     1545.75     23.62 o 
  -5   9   9     4198.13     4141.90     52.09 o 
  -4   9   9     4124.88     4054.96     47.26 o 
  -3   9   9     1426.94     1466.48     22.49 o 
  -2   9   9       96.42       98.02      5.47 o 
  -1   9   9      951.88      906.56     15.10 o 
   0   9   9     1983.07     2061.05     31.42 o 
  -9  10   9      700.37      686.75     15.95 o 
  -8  10   9      259.60      292.04     13.48 o 
  -7  10   9     1199.70     1238.62     25.11 o 
  -6  10   9      762.66      810.82     16.87 o 
  -5  10   9        0.78        4.38      3.68 o 
  -4  10   9      764.24      814.63     15.40 o 
  -3  10   9     1250.75     1302.45     23.01 o 
  -2  10   9      272.70      297.05     10.02 o 
  -1  10   9      687.29      702.19     17.15 o 
   0  10   9       26.00       44.65      7.10 o 
 -10  11   9        0.94        0.97      5.81 o 
  -9  11   9      529.88      542.33     18.00 o 
  -8  11   9      100.44      104.85      8.08 o 
  -7  11   9      314.34      379.41     12.85 o 
  -6  11   9      572.30      579.48     14.88 o 
  -5  11   9      568.71      566.43     17.84 o 
  -4  11   9      297.75      352.90     11.64 o 
  -3  11   9       86.79       88.99      7.27 o 
  -2  11   9      584.86      636.83     16.63 o 
  -1  11   9        0.69        5.89      7.11 o 
   0  11   9      289.98      207.69     13.54 o 
 -11  12   9       23.48       18.31      7.27 o 
 -10  12   9      749.33      834.77     22.65 o 
  -9  12   9        3.88       15.80      7.11 o 
  -8  12   9      438.87      476.74     16.22 o 
  -7  12   9     1581.71     1657.32     43.20 o 
  -6  12   9      527.67      512.75     15.48 o 
  -5  12   9     1578.53     1647.59     32.48 o 
  -4  12   9      448.40      468.15     15.93 o 
  -3  12   9        3.98       10.19      5.65 o 
  -2  12   9      750.88      814.15     25.47 o 
  -1  12   9       32.78       23.06      9.78 o 
  -9  13   9      281.76      272.24     14.80 o 
  -8  13   9       71.02       84.72      9.18 o 
  -7  13   9       80.41       87.52      9.06 o 
  -6  13   9       74.76       89.43      8.34 o 
  -5  13   9       76.71       89.89      9.02 o 
  -4  13   9      295.03      271.09     13.33 o 
   0   1  10     1407.80     1342.37     11.56 o 
  -1   2  10    11542.67    11394.42     81.94 o 
   0   2  10     1611.53     1923.95     16.01 o 
  -2   3  10      793.64      743.62      7.96 o 
  -1   3  10      873.98      814.06      8.12 o 
   0   3  10     1179.51      953.01     10.26 o 
  -3   4  10      465.78      449.05      6.56 o 
  -2   4  10       16.15       26.71      1.63 o 
  -1   4  10      557.36      561.25      6.85 o 
   0   4  10        6.14       16.92      1.82 o 
  -4   5  10     2294.99     2083.14     20.98 o 
  -3   5  10     5864.47     5841.24     51.26 o 
  -2   5  10     5494.92     5460.38     52.15 o 
  -1   5  10     2324.41     2093.81     21.79 o 
   0   5  10       50.96       46.75      2.96 o 
  -5   6  10     1982.17     2128.53     23.96 o 
  -4   6  10      410.38      410.89      7.41 o 
  -3   6  10      103.02      171.13      4.45 o 
  -2   6  10      394.37      395.17      7.13 o 
  -1   6  10     1926.25     2042.16     25.50 o 
   0   6  10     2964.35     2805.26     33.23 o 
  -6   7  10     1055.14     1086.76     17.60 o 
  -5   7  10     2659.76     2521.18     32.77 o 
  -4   7  10      282.66      258.95      6.81 o 
  -3   7  10      249.75      219.35      6.01 o 
  -2   7  10     2637.38     2462.65     30.51 o 
  -1   7  10     1107.97     1104.86     15.38 o 
   0   7  10     3664.31     3502.96     44.74 o 
  -7   8  10      212.48      227.95      8.12 o 
  -6   8  10      477.73      439.78     10.93 o 
  -5   8  10     1385.97     1405.98     21.14 o 
  -4   8  10     4961.11     4858.43     60.32 o 
  -3   8  10     1345.53     1378.07     19.29 o 
  -2   8  10      515.66      490.00      9.57 o 
  -1   8  10      201.32      219.90      6.37 o 
   0   8  10     1792.03     1809.13     25.84 o 
  -8   9  10      190.68      226.96      8.87 o 
  -7   9  10      416.87      430.02     11.43 o 
  -6   9  10       61.41       48.39      4.70 o 
  -5   9  10     1278.33     1217.35     19.30 o 
  -4   9  10     1174.93     1149.02     17.25 o 
  -3   9  10       65.29       57.74      4.65 o 
  -2   9  10      414.23      425.19     11.73 o 
  -1   9  10      220.46      268.55      8.73 o 
   0   9  10     1877.32     1736.06     27.61 o 
  -9  10  10      565.23      611.27     14.84 o 
  -8  10  10      662.26      642.01     14.92 o 
  -7  10  10     1514.75     1561.76     27.15 o 
  -6  10  10      314.86      323.10     10.59 o 
  -5  10  10      959.19      884.48     16.41 o 
  -4  10  10      361.82      376.18      9.71 o 
  -3  10  10     1559.58     1569.71     26.99 o 
  -2  10  10      604.26      558.24     14.70 o 
  -1  10  10      606.91      635.09     18.37 o 
   0  10  10      216.69      180.29     15.95 o 
 -10  11  10      447.33      479.09     16.42 o 
  -9  11  10       46.73       40.24      7.24 o 
  -8  11  10      130.01      130.37      8.90 o 
  -7  11  10     1003.49      944.05     32.07 o 
  -6  11  10      767.02      796.88     18.20 o 
  -5  11  10      791.37      831.76     18.28 o 
  -4  11  10      960.85      874.20     24.24 o 
  -3  11  10      158.54      160.41      8.68 o 
  -2  11  10       45.85       51.75      7.61 o 
  -1  11  10      419.67      439.02     30.50 o 
   0  11  10      507.56      471.10     19.15 o 
 -10  12  10     1666.17     1614.75     34.75 o 
  -9  12  10      350.32      307.75     13.96 o 
  -8  12  10      160.12      155.96      9.65 o 
  -7  12  10     1331.16     1303.75     27.26 o 
  -6  12  10        8.35       17.44      6.79 o 
  -5  12  10     1392.17     1354.39     27.27 o 
  -4  12  10      176.74      182.08     10.14 o 
  -3  12  10      345.75      342.53     12.89 o 
  -2  12  10     1628.00     1570.74     61.30 o 
  -8  13  10      408.40      522.20     17.68 o 
  -7  13  10       32.20       28.92      7.60 o 
  -6  13  10       34.35       25.96      6.81 o 
  -5  13  10      388.22      484.99     17.24 o 
   0   1  11       29.62      131.84      2.38 o 
  -1   2  11      468.56      403.72      4.92 o 
   0   2  11      392.13      486.41      6.17 o 
  -2   3  11     1941.88     1682.84     15.24 o 
  -1   3  11     1789.44     1535.01     14.06 o 
   0   3  11     3102.07     3206.45     28.95 o 
  -3   4  11      357.80      258.23      4.64 o 
  -2   4  11        1.31       13.24      2.01 o 
  -1   4  11      339.60      247.00      4.56 o 
   0   4  11      139.12      160.98      4.04 o 
  -4   5  11      743.33      795.47      9.98 o 
  -3   5  11     2002.85     1866.33     20.08 o 
  -2   5  11     2087.80     1922.52     18.17 o 
  -1   5  11      706.56      761.56     10.18 o 
   0   5  11     5183.50     5158.71     54.44 o 
  -5   6  11      180.17      221.38      6.11 o 
  -4   6  11     1978.08     2027.79     24.12 o 
  -3   6  11     3777.38     3892.39     40.05 o 
  -2   6  11     2050.82     2092.26     24.21 o 
  -1   6  11      176.53      214.92      6.17 o 
   0   6  11       55.15       88.62      4.39 o 
  -6   7  11       18.36       20.80      3.76 o 
  -5   7  11      329.37      329.34      8.54 o 
  -4   7  11      662.94      611.65     10.49 o 
  -3   7  11      592.45      538.77      9.34 o 
  -2   7  11      369.88      361.28      7.80 o 
  -1   7  11       27.34       24.47      2.99 o 
   0   7  11       30.24       24.93      3.77 o 
  -7   8  11      518.78      589.66     13.57 o 
  -6   8  11      671.85      687.85     14.82 o 
  -5   8  11     1975.73     2139.88     28.59 o 
  -4   8  11       30.46       39.64      4.18 o 
  -3   8  11     2068.80     2188.80     26.90 o 
  -2   8  11      734.37      762.80     12.64 o 
  -1   8  11      562.33      633.70     12.06 o 
   0   8  11      428.96      383.00     11.74 o 
  -8   9  11      273.42      287.40     10.05 o 
  -7   9  11     1828.83     1679.32     28.83 o 
  -6   9  11     1076.73     1136.28     20.97 o 
  -5   9  11      103.12      102.13      5.75 o 
  -4   9  11      103.74      118.19      5.41 o 
  -3   9  11      997.43     1045.36     17.34 o 
  -2   9  11     1887.47     1745.07     27.46 o 
  -1   9  11      302.24      320.07     10.03 o 
   0   9  11        0.01        8.99      5.22 o 
  -9  10  11     1137.53     1172.83     22.21 o 
  -8  10  11      583.66      624.48     14.94 o 
  -7  10  11      780.60      769.13     17.01 o 
  -6  10  11       52.78       72.59      6.36 o 
  -5  10  11     1859.98     1897.63     28.57 o 
  -4  10  11       42.30       45.57      5.37 o 
  -3  10  11      758.26      743.68     15.90 o 
  -2  10  11      524.48      536.51     15.78 o 
  -1  10  11     1121.25     1112.03     29.59 o 
   0  10  11     3041.70     3013.47     66.41 o 
 -10  11  11      219.87      193.79     13.86 o 
  -9  11  11     1298.17     1176.18     24.93 o 
  -8  11  11      240.65      314.65     12.25 o 
  -7  11  11     1158.28     1128.08     24.37 o 
  -6  11  11      511.72      457.45     16.84 o 
  -5  11  11      466.31      382.04     13.60 o 
  -4  11  11     1181.56     1127.51     22.89 o 
  -3  11  11      249.33      312.47     11.40 o 
  -2  11  11     1327.51     1142.62     27.32 o 
  -1  11  11      252.97      226.04     11.77 o 
   0  11  11      582.95      457.12     19.09 o 
 -10  12  11        6.42       18.22      6.86 o 
  -9  12  11     1372.40     1374.50     30.79 o 
  -8  12  11      419.13      438.79     14.93 o 
  -7  12  11      951.68      900.82     20.22 o 
  -6  12  11        0.73        6.85      6.58 o 
  -5  12  11      929.99      890.75     21.63 o 
  -4  12  11      459.30      465.04     15.04 o 
  -3  12  11     1369.70     1302.96     37.93 o 
  -2  12  11        4.98        0.88      7.20 o 
   0   0  12    41980.61    42190.29    772.43 o 
   0   1  12      270.76      291.46      3.96 o 
  -1   2  12     3249.25     3148.96     27.17 o 
   0   2  12     7655.83     7463.63     64.16 o 
  -2   3  12     6032.02     5887.55     49.50 o 
  -1   3  12     5850.94     5737.46     48.10 o 
   0   3  12     8685.27     8773.76     75.42 o 
  -3   4  12      218.99      242.70      4.71 o 
  -2   4  12    26452.83    25682.49    214.99 o 
  -1   4  12      216.00      239.62      5.32 o 
   0   4  12     1640.03     1595.13     16.63 o 
  -4   5  12     1024.03      981.48     12.74 o 
  -3   5  12     5649.85     5811.49     54.95 o 
  -2   5  12     5669.27     5863.67     53.24 o 
  -1   5  12      952.10      890.75     12.70 o 
   0   5  12    18166.25    18496.71    190.56 o 
  -5   6  12     1255.88     1261.52     18.60 o 
  -4   6  12     2040.81     1879.16     22.52 o 
  -3   6  12     1690.29     1817.71     21.85 o 
  -2   6  12     2029.47     1852.01     21.68 o 
  -1   6  12     1248.97     1267.61     19.91 o 
   0   6  12      312.43      236.44      8.95 o 
  -6   7  12     1578.16     1630.69     24.95 o 
  -5   7  12     3423.26     3256.51     47.02 o 
  -4   7  12     4583.06     4760.35     54.42 o 
  -3   7  12     4552.80     4788.63     53.00 o 
  -2   7  12     3353.99     3147.95     37.34 o 
  -1   7  12     1618.93     1649.06     22.65 o 
   0   7  12      210.78      272.83      9.80 o 
  -7   8  12     1114.86     1195.48     21.82 o 
  -6   8  12       55.05       41.92      4.95 o 
  -5   8  12      100.12      117.78      5.62 o 
  -4   8  12        1.72       19.52      3.53 o 
  -3   8  12      122.61      140.18      5.80 o 
  -2   8  12       50.67       46.34      3.84 o 
  -1   8  12     1113.08     1174.18     21.02 o 
   0   8  12      690.91      651.01     15.79 o 
  -8   9  12       77.45       66.54      6.98 o 
  -7   9  12     3182.36     3241.04     47.97 o 
  -6   9  12       81.30       79.61      6.41 o 
  -5   9  12     2035.79     2173.56     33.46 o 
  -4   9  12     2097.25     2188.93     32.44 o 
  -3   9  12       90.13      101.43      6.00 o 
  -2   9  12     3106.21     3112.02     48.41 o 
  -1   9  12       96.10       80.27      6.98 o 
   0   9  12       18.12       27.37      6.04 o 
  -9  10  12      547.90      554.74     22.58 o 
  -8  10  12      284.75      380.19     11.92 o 
  -7  10  12      370.68      427.98     15.12 o 
  -6  10  12      418.10      448.84     12.95 o 
  -5  10  12     3597.75     3773.28     50.20 o 
  -4  10  12      410.98      441.43     12.04 o 
  -3  10  12      373.98      432.95     11.97 o 
  -2  10  12      286.25      394.58     12.55 o 
  -1  10  12      504.38      492.62     15.11 o 
   0  10  12       43.15      110.05      9.43 o 
 -10  11  12      224.66      229.41     14.26 o 
  -9  11  12      528.21      418.90     14.01 o 
  -8  11  12      150.85      166.78      9.60 o 
  -7  11  12      814.72      838.28     20.27 o 
  -6  11  12       99.11      108.37      7.88 o 
  -5  11  12       77.64       94.59      7.85 o 
  -4  11  12      814.90      803.18     18.72 o 
  -3  11  12      140.25      139.67      9.43 o 
  -2  11  12      515.94      424.05     15.86 o 
  -1  11  12      240.90      251.38     14.86 o 
  -9  12  12       57.38       84.80      9.03 o 
  -8  12  12      722.54      824.86     22.11 o 
  -7  12  12      411.77      470.76     15.72 o 
  -6  12  12       24.46       42.56      7.02 o 
  -5  12  12      412.71      470.74     15.44 o 
  -4  12  12      728.90      788.15     20.15 o 
  -3  12  12       49.64       79.05      9.61 o 
   0   1  13     1833.63     1791.53     15.48 o 
  -1   2  13      512.72      538.85      7.15 o 
   0   2  13      383.12      414.10      5.67 o 
  -2   3  13      566.98      489.67      7.05 o 
  -1   3  13      665.62      587.29      7.33 o 
   0   3  13      968.34     1032.91     11.70 o 
  -3   4  13       31.80       17.23      2.33 o 
  -2   4  13       59.24       65.67      2.68 o 
  -1   4  13       51.41       42.68      3.38 o 
   0   4  13       40.25       40.16      2.82 o 
  -4   5  13      444.08      493.91      9.12 o 
  -3   5  13      378.18      298.10      7.16 o 
  -2   5  13      336.09      271.81      5.19 o 
  -1   5  13      483.16      511.39      9.03 o 
   0   5  13     2023.33     1937.47     24.93 o 
  -5   6  13       36.10       25.94      3.87 o 
  -4   6  13      151.94      160.94      6.64 o 
  -3   6  13     1752.38     1843.16     21.81 o 
  -2   6  13      126.65      139.63      4.40 o 
  -1   6  13       11.24       11.96      2.71 o 
   0   6  13     2513.54     2633.87     34.72 o 
  -6   7  13      638.40      530.19     12.41 o 
  -5   7  13      423.59      404.42      8.95 o 
  -4   7  13      739.49      631.71     11.54 o 
  -3   7  13      823.77      713.25     11.36 o 
  -2   7  13      388.13      367.49      8.35 o 
  -1   7  13      632.20      531.06     10.03 o 
   0   7  13       45.62       25.76      5.07 o 
  -7   8  13     1162.35     1279.12     25.32 o 
  -6   8  13      705.70      719.50     15.67 o 
  -5   8  13     1065.09     1117.19     19.04 o 
  -4   8  13      248.97      208.35      6.61 o 
  -3   8  13     1020.74     1081.48     17.18 o 
  -2   8  13      665.34      687.72     14.36 o 
  -1   8  13     1124.43     1247.66     22.34 o 
   0   8  13       31.28       32.75      5.80 o 
  -8   9  13      279.19      309.13     11.89 o 
  -7   9  13     2314.55     2055.72     37.49 o 
  -6   9  13      447.13      512.62     15.07 o 
  -5   9  13      272.83      203.13      8.34 o 
  -4   9  13      255.85      181.71      6.96 o 
  -3   9  13      449.91      501.38     12.54 o 
  -2   9  13     2263.16     2013.73     34.22 o 
  -1   9  13      263.18      317.89     11.53 o 
   0   9  13       43.99       38.05      6.66 o 
  -9  10  13     1091.12     1155.89     25.03 o 
  -8  10  13       97.04      106.43      8.40 o 
  -7  10  13      391.04      428.60     12.85 o 
  -6  10  13      767.80      832.05     17.46 o 
  -5  10  13      487.11      568.07     13.39 o 
  -4  10  13      758.00      811.47     18.33 o 
  -3  10  13      434.14      417.35     13.12 o 
  -2  10  13      115.66      134.70     10.28 o 
  -1  10  13     1091.69     1168.71     25.62 o 
   0  10  13     1132.79     1148.81     24.98 o 
 -10  11  13       30.67       41.56      9.07 o 
  -9  11  13      234.32      203.99     11.88 o 
  -8  11  13      256.58      344.01     12.90 o 
  -7  11  13      463.83      482.09     15.13 o 
  -6  11  13       90.49       81.09      7.12 o 
  -5  11  13      107.06       88.25      8.20 o 
  -4  11  13      461.08      464.35     14.06 o 
  -3  11  13      248.04      334.78     13.46 o 
  -2  11  13      223.64      193.96     11.71 o 
  -1  11  13       34.04       57.09      8.34 o 
  -8  12  13      451.23      460.01     15.36 o 
  -7  12  13      658.13      588.78     15.71 o 
  -6  12  13      485.45      437.60     14.32 o 
  -5  12  13      654.31      627.70     18.03 o 
  -4  12  13      425.76      447.49     16.89 o 
   0   1  14      985.21      900.73      9.56 o 
  -1   2  14     4030.26     3645.95     30.68 o 
   0   2  14      790.16      776.33      8.90 o 
  -2   3  14     1561.07     1583.70     16.56 o 
  -1   3  14     1458.18     1488.43     15.34 o 
   0   3  14     1193.20     1013.78     11.70 o 
  -3   4  14       67.27       68.77      3.41 o 
  -2   4  14     2249.88     2296.36     23.93 o 
  -1   4  14       50.96       44.57      2.71 o 
   0   4  14      199.99      214.38      5.88 o 
  -4   5  14      806.57      705.67     11.51 o 
  -3   5  14     1776.44     1655.56     18.81 o 
  -2   5  14     1817.35     1670.54     20.27 o 
  -1   5  14      834.23      716.91     10.96 o 
   0   5  14      607.71      522.71     10.21 o 
  -5   6  14      227.22      261.64      7.90 o 
  -4   6  14       97.50       75.74      3.85 o 
  -3   6  14        9.39       41.63      4.11 o 
  -2   6  14      122.64      102.67      4.41 o 
  -1   6  14      223.84      253.60      6.37 o 
   0   6  14       41.15       53.65      4.71 o 
  -6   7  14      274.58      276.13     10.55 o 
  -5   7  14      772.24      728.30     13.60 o 
  -4   7  14       12.28        6.63      2.89 o 
  -3   7  14       17.89       12.00      3.02 o 
  -2   7  14      719.54      674.87     12.66 o 
  -1   7  14      213.14      215.71      7.70 o 
   0   7  14      478.81      437.12     12.08 o 
  -7   8  14       95.71      118.94      7.79 o 
  -6   8  14      170.59      151.43      9.91 o 
  -5   8  14      582.48      604.84     13.34 o 
  -4   8  14     1696.72     1820.61     26.33 o 
  -3   8  14      621.08      658.32     14.77 o 
  -2   8  14      192.55      193.09      8.35 o 
  -1   8  14       99.45      130.10      6.81 o 
   0   8  14      937.69     1105.88     21.36 o 
  -8   9  14      197.53      225.86     10.71 o 
  -7   9  14      105.32      111.71      7.97 o 
  -6   9  14       18.15       10.70      4.72 o 
  -5   9  14      736.10      630.39     13.99 o 
  -4   9  14      803.66      701.98     16.19 o 
  -3   9  14       13.20        6.74      4.65 o 
  -2   9  14      105.74      120.38      7.56 o 
  -1   9  14      175.76      205.59      9.80 o 
   0   9  14      998.97      885.28     21.47 o 
  -9  10  14      327.25      352.18     13.30 o 
  -8  10  14      803.16      854.39     20.68 o 
  -7  10  14      734.97      828.90     17.72 o 
  -6  10  14       20.36       16.72      5.28 o 
  -5  10  14      129.25      118.10      7.47 o 
  -4  10  14       28.86       19.80      6.10 o 
  -3  10  14      754.62      815.94     18.01 o 
  -2  10  14      793.61      819.54     19.26 o 
  -1  10  14      326.24      337.35     13.21 o 
   0  10  14      235.54      199.37     10.67 o 
  -9  11  14      153.73      117.04     10.25 o 
  -8  11  14      113.38       98.17      8.17 o 
  -7  11  14      825.50      676.33     16.16 o 
  -6  11  14      145.09      173.92      8.26 o 
  -5  11  14      138.80      184.51      9.28 o 
  -4  11  14      859.65      708.38     19.35 o 
  -3  11  14       95.65       91.96      8.63 o 
  -2  11  14      158.31      121.76      9.62 o 
   0   1  15     1140.12     1108.43     11.44 o 
  -1   2  15      125.23      150.83      3.58 o 
   0   2  15     8765.08     8501.69     73.82 o 
  -2   3  15     1543.62     1516.34     16.39 o 
  -1   3  15     1504.54     1462.48     16.10 o 
   0   3  15     9697.86    10187.11     89.32 o 
  -3   4  15       53.60       55.32      3.12 o 
  -2   4  15       86.68      104.07      3.90 o 
  -1   4  15       70.90       69.71      3.27 o 
   0   4  15     4044.54     3871.91     42.81 o 
  -4   5  15     2020.29     2165.11     26.11 o 
  -3   5  15     3173.94     3287.55     37.84 o 
  -2   5  15     3137.17     3245.74     36.02 o 
  -1   5  15     2010.90     2099.05     25.91 o 
   0   5  15       34.15       28.01      3.67 o 
  -5   6  15      172.81      239.71      7.96 o 
  -4   6  15     2496.85     2278.01     28.65 o 
  -3   6  15        6.52       17.39      3.22 o 
  -2   6  15     2616.46     2363.80     30.38 o 
  -1   6  15      182.39      238.41      7.16 o 
   0   6  15      715.06      707.17     15.31 o 
  -6   7  15     1044.83     1042.22     18.98 o 
  -5   7  15     4236.88     4426.04     61.50 o 
  -4   7  15     1133.23     1189.55     19.08 o 
  -3   7  15     1128.37     1171.17     19.29 o 
  -2   7  15     4279.84     4468.26     58.57 o 
  -1   7  15     1025.63      979.01     18.15 o 
   0   7  15     2474.55     2470.69     38.08 o 
  -7   8  15      381.62      400.41     13.76 o 
  -6   8  15      350.55      376.93     13.10 o 
  -5   8  15       45.05       89.76      6.15 o 
  -4   8  15       14.04       18.27      4.39 o 
  -3   8  15       55.19       96.56      7.16 o 
  -2   8  15      384.20      400.29     11.73 o 
  -1   8  15      358.78      362.54     11.67 o 
   0   8  15      123.03       55.76      6.48 o 
  -8   9  15      667.52      718.47     18.01 o 
  -7   9  15       44.77       46.50      6.50 o 
  -6   9  15     1734.41     1796.67     31.72 o 
  -5   9  15     2100.94     2173.32     32.02 o 
  -4   9  15     2070.72     2131.71     38.70 o 
  -3   9  15     1724.30     1809.48     32.11 o 
  -2   9  15       45.79       51.58      6.26 o 
  -1   9  15      686.39      755.36     21.21 o 
   0   9  15     1899.27     1993.00     35.09 o 
  -9  10  15      522.09      572.07     16.33 o 
  -8  10  15        8.46       20.19      6.10 o 
  -7  10  15      896.67     1047.95     22.44 o 
  -6  10  15      266.36      365.33     11.09 o 
  -5  10  15        8.22       11.27      5.26 o 
  -4  10  15      273.20      370.01     13.65 o 
  -3  10  15      880.64     1049.13     21.21 o 
  -2  10  15       10.39       22.67      5.76 o 
  -1  10  15      524.22      571.50     16.20 o 
  -8  11  15       17.63       15.85      6.14 o 
  -7  11  15      438.98      490.74     14.08 o 
  -6  11  15      703.95      684.35     15.48 o 
  -5  11  15      697.10      669.11     18.58 o 
  -4  11  15      423.12      481.19     15.89 o 
  -3  11  15       21.43       19.87      6.69 o 
   0   1  16      260.37      253.83      5.03 o 
  -1   2  16     5792.23     5518.24     48.97 o 
   0   2  16      280.92      250.26      5.34 o 
  -2   3  16      659.94      731.18     10.18 o 
  -1   3  16      719.07      787.09     10.72 o 
   0   3  16      537.07      493.94      7.68 o 
  -3   4  16      534.16      573.83     10.03 o 
  -2   4  16     1059.39     1178.74     15.78 o 
  -1   4  16      495.07      532.17      8.66 o 
   0   4  16      236.00      260.67      5.83 o 
  -4   5  16     1142.84     1035.54     15.82 o 
  -3   5  16     1153.16     1094.29     16.74 o 
  -2   5  16     1087.24     1052.00     16.17 o 
  -1   5  16     1073.41      972.81     15.01 o 
   0   5  16        0.38        7.26      3.45 o 
  -5   6  16      396.54      478.06     11.58 o 
  -4   6  16      158.55      210.98      7.38 o 
  -3   6  16      199.66      248.31      8.04 o 
  -2   6  16      155.50      192.16      8.85 o 
  -1   6  16      349.97      423.43     10.32 o 
   0   6  16      449.51      511.31     13.05 o 
  -6   7  16      771.22      821.57     21.18 o 
  -5   7  16      319.47      228.94      9.28 o 
  -4   7  16      600.92      514.63     15.98 o 
  -3   7  16      571.35      457.23     12.89 o 
  -2   7  16      306.22      229.39      8.97 o 
  -1   7  16      810.01      855.66     16.48 o 
   0   7  16      625.65      561.00     14.32 o 
  -7   8  16      107.43       78.87      7.13 o 
  -6   8  16      171.23      143.50      8.37 o 
  -5   8  16      440.62      497.08     13.91 o 
  -4   8  16      991.35     1032.07     21.11 o 
  -3   8  16      450.54      526.66     14.38 o 
  -2   8  16      160.56      158.73      8.21 o 
  -1   8  16       95.51       74.34      6.75 o 
   0   8  16      283.46      329.67     11.50 o 
  -8   9  16      149.23      208.83     10.36 o 
  -7   9  16       25.15       30.54      6.29 o 
  -6   9  16       40.39       41.98      6.34 o 
  -5   9  16      346.00      293.45     11.02 o 
  -4   9  16      310.65      268.62     11.70 o 
  -3   9  16       43.94       52.27      6.60 o 
  -2   9  16       26.10       33.40      5.92 o 
  -1   9  16      166.84      223.88      9.98 o 
   0   9  16     1459.83     1255.31     27.58 o 
  -8  10  16      349.30      400.60     16.35 o 
  -7  10  16      214.71      239.03     10.91 o 
  -6  10  16       56.48       84.19      7.77 o 
  -5  10  16       18.57       11.05      5.99 o 
  -4  10  16       76.56      118.86      8.93 o 
  -3  10  16      224.66      256.23     11.01 o 
  -2  10  16      357.32      416.62     13.24 o 
   0   1  17       40.27       20.61      2.45 o 
  -1   2  17      698.57      743.68     10.27 o 
   0   2  17      427.60      406.10      7.30 o 
  -2   3  17      649.82      606.55      8.82 o 
  -1   3  17      516.12      485.29      8.69 o 
   0   3  17      566.06      575.93      9.36 o 
  -3   4  17       52.08       38.34      3.54 o 
  -2   4  17       12.63       41.60      3.74 o 
  -1   4  17       29.11       22.51      3.07 o 
   0   4  17      130.21      112.12      5.25 o 
  -4   5  17       28.44       51.52      5.09 o 
  -3   5  17      198.41      169.62      6.90 o 
  -2   5  17      230.06      194.03      7.21 o 
  -1   5  17       19.50       42.48      4.07 o 
   0   5  17     1588.99     1409.55     21.72 o 
  -5   6  17      100.70      108.94      6.39 o 
  -4   6  17       63.10       83.07      6.32 o 
  -3   6  17      141.41      172.51      8.25 o 
  -2   6  17       73.04       86.74      5.86 o 
  -1   6  17      100.19      100.02      5.85 o 
   0   6  17       12.90       40.40      5.41 o 
  -6   7  17      120.59       83.26      6.75 o 
  -5   7  17        3.04        7.17      4.61 o 
  -4   7  17      314.78      336.42     12.46 o 
  -3   7  17      329.01      332.45     12.34 o 
  -2   7  17        5.27        9.11      4.76 o 
  -1   7  17      116.12       87.43      6.67 o 
   0   7  17       60.20       93.41      7.00 o 
  -7   8  17      324.20      411.04     13.29 o 
  -6   8  17       35.78       91.01      7.34 o 
  -5   8  17      312.29      321.63     11.85 o 
  -4   8  17      556.63      493.99     15.64 o 
  -3   8  17      322.66      331.62     12.36 o 
  -2   8  17       29.18       75.94      7.09 o 
  -1   8  17      359.80      433.91     12.91 o 
   0   8  17       26.14       28.78      5.88 o 
  -8   9  17       13.43       28.13      6.37 o 
  -7   9  17      526.88      426.26     15.30 o 
  -6   9  17      292.52      327.55     11.94 o 
  -5   9  17      146.51      114.75      9.16 o 
  -4   9  17      151.21      121.36      8.64 o 
  -3   9  17      278.69      300.77     12.55 o 
  -2   9  17      555.78      437.06     14.62 o 
  -1   9  17       14.16       14.06      5.62 o 
  -7  10  17      183.91      193.60     10.18 o 
  -6  10  17      231.67      253.58     11.53 o 
  -5  10  17      194.05      238.90     13.14 o 
  -4  10  17      219.92      250.96     11.85 o 
  -3  10  17      181.75      187.25     10.82 o 
   0   0  18    12421.26    12048.44    246.34 o 
   0   1  18        3.99       16.95      2.69 o 
  -1   2  18     1137.53     1086.34     14.88 o 
   0   2  18     1462.77     1460.75     17.61 o 
  -2   3  18     1740.25     1919.33     23.02 o 
  -1   3  18     1776.31     1939.04     24.85 o 
   0   3  18     2754.78     2746.72     32.84 o 
  -3   4  18      454.98      420.67     10.39 o 
  -2   4  18     9580.20     8994.54    109.43 o 
  -1   4  18      442.63      426.21     11.38 o 
   0   4  18     1852.05     1652.94     28.07 o 
  -4   5  18      573.56      524.17     13.41 o 
  -3   5  18     1794.42     1957.13     30.00 o 
  -2   5  18     1809.29     1990.09     35.31 o 
  -1   5  18      602.13      582.98     15.08 o 
   0   5  18     4508.35     4785.81     69.48 o 
  -5   6  18      405.90      367.11     14.54 o 
  -4   6  18     1056.08     1027.25     19.85 o 
  -3   6  18      698.99      814.06     19.44 o 
  -2   6  18     1018.27      972.30     22.18 o 
  -1   6  18      435.03      421.28     11.59 o 
   0   6  18      149.77       89.98      6.52 o 
  -6   7  18      764.36      866.41     18.13 o 
  -5   7  18     1034.05     1065.42     23.79 o 
  -4   7  18     2803.59     2808.86     48.67 o 
  -3   7  18     2897.14     2907.88     53.10 o 
  -2   7  18     1051.34     1065.13     23.97 o 
  -1   7  18      741.71      822.84     17.84 o 
   0   7  18       58.52      105.37      7.44 o 
  -7   8  18      498.94      587.30     16.05 o 
  -6   8  18      147.75      163.04     10.52 o 
  -5   8  18       45.30       70.81      7.75 o 
  -4   8  18        0.87       25.35      6.80 o 
  -3   8  18       54.40       86.90      9.00 o 
  -2   8  18      151.83      184.83      9.42 o 
  -1   8  18      512.43      593.22     17.91 o 
   0   8  18       11.79       11.65      5.44 o 
  -7   9  18     1368.16     1455.31     28.23 o 
  -6   9  18       99.10       87.13      8.11 o 
  -5   9  18      734.08      785.44     22.56 o 
  -4   9  18      728.14      751.11     24.61 o 
  -3   9  18      104.61      103.38      8.62 o 
  -2   9  18     1347.06     1463.09     26.78 o 
   0   1  19      244.85      217.87      6.09 o 
  -1   2  19       27.29       59.98      4.57 o 
   0   2  19      882.34      850.46     13.79 o 
  -2   3  19      884.50      871.51     15.91 o 
  -1   3  19      942.58      933.38     17.65 o 
   0   3  19      345.13      374.62     10.30 o 
  -3   4  19       95.85      128.36      6.02 o 
  -2   4  19        1.20        5.84      6.96 o 
  -1   4  19       61.57       86.48      7.04 o 
   0   4  19      510.41      573.08     16.27 o 
  -4   5  19     1319.09     1375.16     28.52 o 
  -3   5  19      145.37      115.36      7.86 o 
  -2   5  19      152.51      128.15      9.48 o 
  -1   5  19     1346.01     1396.45     31.18 o 
   0   5  19      612.04      544.95     16.31 o 
  -5   6  19      219.91      263.62     10.75 o 
  -4   6  19      310.67      324.33     11.63 o 
  -3   6  19     1621.60     1755.53     48.82 o 
  -2   6  19      287.56      291.76     14.11 o 
  -1   6  19      269.99      336.05     12.89 o 
   0   6  19      627.66      667.50     16.90 o 
  -6   7  19       30.84       30.05      6.06 o 
  -5   7  19      290.10      248.74     10.73 o 
  -4   7  19      236.14      197.63     10.36 o 
  -3   7  19      268.82      212.14     11.55 o 
  -2   7  19      271.64      236.58     12.27 o 
  -1   7  19       24.99       27.12      6.21 o 
   0   7  19      322.04      251.17     11.17 o 
  -7   8  19      427.31      502.52     16.35 o 
  -6   8  19      622.81      703.33     19.39 o 
  -5   8  19      687.82      671.01     18.73 o 
  -4   8  19       25.24        8.48      6.46 o 
  -3   8  19      651.47      645.15     20.16 o 
  -2   8  19      602.38      673.26     19.15 o 
  -1   8  19      395.48      476.85     13.89 o 
   0   1  20        0.82        4.04      3.56 o 
  -1   2  20        1.44       -2.13      4.07 o 
   0   2  20       11.76        8.68      4.04 o 
  -2   3  20       58.88       76.48      6.50 o 
  -1   3  20       49.05       70.53      6.32 o 
   0   3  20      401.90      384.34     11.13 o 
  -3   4  20      407.83      346.18     12.18 o 
  -2   4  20       55.73       55.47      7.05 o 
  -1   4  20      414.04      328.82     13.90 o 
   0   4  20      575.42      503.29     15.65 o 
  -4   5  20      251.19      200.01      9.84 o 
  -3   5  20      439.87      391.97     15.83 o 
  -2   5  20      481.73      460.90     16.67 o 
  -1   5  20      210.74      163.59     10.98 o 
   0   5  20        5.14        7.61      5.64 o 
  -5   6  20       14.84       32.35      6.75 o 
  -4   6  20      786.66      606.55     18.07 o 
  -3   6  20        8.68        8.52      7.00 o 
  -2   6  20      783.25      592.03     19.28 o 
  -1   6  20        9.01       23.05      6.95 o 
   0   6  20      129.67      189.79     11.05 o 
  -6   7  20      414.80      337.73     14.06 o 
  -5   7  20      913.50      793.16     21.01 o 
  -4   7  20       99.44       76.18      9.98 o 
  -3   7  20      107.28       74.97     10.05 o 
  -2   7  20      887.74      796.14     25.64 o 
  -1   7  20      365.84      282.10     16.79 o 
   0   7  20     1414.89     1263.21     28.84 o 
  -5   8  20      212.00      257.51     12.25 o 
  -4   8  20      322.33      373.42     15.48 o 
  -3   8  20      213.81      256.81     13.28 o 
   0   1  21     2415.62     2458.33     36.26 o 
  -1   2  21      206.80      220.42      9.45 o 
   0   2  21     5495.82     5539.09     71.95 o 
  -2   3  21      124.96      112.53      7.93 o 
  -1   3  21      111.91       95.07      8.34 o 
   0   3  21     6030.43     6247.86     89.07 o 
  -3   4  21        9.32        3.84      7.32 o 
  -2   4  21       70.95       84.89      8.21 o 
  -1   4  21       14.17        8.80      5.94 o 
   0   4  21     1428.30     1353.29     28.12 o 
  -4   5  21     1672.69     1803.57     32.88 o 
  -3   5  21     2181.44     2246.68     45.67 o 
  -2   5  21     2128.98     2265.90     45.33 o 
  -1   5  21     1668.39     1772.72     38.45 o 
   0   5  21       83.62       79.82      8.41 o 
  -5   6  21      207.00      274.93     11.97 o 
  -4   6  21      427.97      347.34     16.93 o 
  -3   6  21       30.84       37.18      8.57 o 
  -2   6  21      466.28      390.20     17.71 o 
  -1   6  21      201.67      271.51     14.00 o 
   0   6  21      357.87      380.69     14.97 o 
  -5   7  21     2698.14     2848.39     61.08 o 
  -4   7  21      378.61      350.79     17.54 o 
  -3   7  21      370.06      397.74     18.30 o 
  -2   7  21     2750.18     2921.69     61.98 o 
   0   1  22        0.80        4.04      4.73 o 
  -1   2  22      259.77      259.39     10.49 o 
   0   2  22      271.78      225.85      9.98 o 
  -2   3  22       38.86       38.85      6.81 o 
  -1   3  22       45.35       66.87      7.82 o 
   0   3  22      553.32      523.77     17.31 o 
  -3   4  22      146.52      159.01     11.09 o 
  -2   4  22      725.25      731.49     21.83 o 
  -1   4  22      119.98      130.67     13.47 o 
   0   4  22       98.75       60.50      7.14 o 
  -4   5  22       58.83       61.57      8.79 o 
  -3   5  22      392.11      354.13     15.59 o 
  -2   5  22      352.44      268.79     15.28 o 
  -1   5  22       58.23       59.45      8.69 o 
   0   5  22       84.97       67.56      7.66 o 
  -3   6  22        4.13        5.79      7.47 o 
   0   1  23       55.57       90.29      8.19 o 
  -1   2  23      324.95      365.24     12.61 o 
   0   2  23      360.01      348.82     12.42 o 
  -2   3  23      219.81      172.42     11.59 o 
  -1   3  23      183.05      150.82     10.32 o 
   0   3  23       57.58       80.31      9.13 o 
  -3   4  23       66.17       72.11      9.29 o 
  -2   4  23       24.20       58.54      8.68 o 
  -1   4  23       78.40       85.88      9.49 o 
   0   0  24     7746.13     8261.10    338.27 o 
   0   1  24      138.91      147.42      9.87 o 
  -1   2  24      483.95      495.99     15.99 o 
                                                 
